# Supplementary material for: Deep sequencing and de novo assembly of the mouse oocyte transcriptome define the contribution of transcription to the DNA methylation landscape
Source: Genome Biol. 2015 Sep 25;16:209. doi: 10.1186/s13059-015-0769-z (PMC4582738; doi:10.1186/s13059-015-0769-z)
Supplement: Additional file 4: — A table with the genomic coordinates of our final definition of HyperDs and HypoDs (GRCm38 assembly). (XLSX 4255 kb) [file 13059_2015_769_MOESM4_ESM.xlsx]

## Sheet: 50_10_Domains
Deep sequencing and de novo assembly of the mouse oocyte transcriptome define the contribution of transcription to the DNA methylation landscape.
Veselovska L*1, Smallwood SA*1, Saadeh H1,2 , Stewart K1, Krueger F2, Maupetit-Méhouas S3, Arnaud P3, Tomizawa S-I4, Andrews S2, Kelsey G1,5.
Additional File 4. Genomic coordinates of HypoD and HyperD
Parent_id	ID of an original domain before excluding TSSs, CGIs and regions methylated in DNMT3L- and DNMT3A-deficient and non-growing oocytes that this domain was a part of
Domain_id	ID of each domain or part of domain after excluding TSSs, CGIs and regions methylated in DNMT3L- and DNMT3A-deficient and non-growing oocytes
Parent_id	domain_id	chr	start	end	type	strand
1	1	1	3000827	3026001	hypo	-
1	2	1	3028000	3036247	hypo	-
2	3	1	3052975	3064001	hypo	-
2	4	1	3065000	3107001	hypo	-
2	5	1	3108000	3143208	hypo	-
3	6	1	3151617	3205400	hypo	-
4	7	1	3232000	3274001	hypo	-
5	8	1	3281000	3294640	hypo	-
6	9	1	3389870	3399907	hyper	+
7	10	1	3403230	3422001	hyper	+
7	11	1	3424000	3436080	hyper	+
8	12	1	3443365	3466587	hyper	+
8	13	1	3468587	3480001	hyper	+
8	14	1	3481000	3531623	hyper	+
8	15	1	3531920	3552775	hyper	+
9	16	1	3554820	3569736	hyper	+
9	17	1	3571736	3612001	hyper	+
9	18	1	3614000	3614915	hyper	+
10	19	1	3619112	3622001	hyper	+
10	20	1	3623000	3630967	hyper	+
11	21	1	3630968	3655236	hypo	-
12	22	1	3663746	3669507	hypo	-
12	23	1	3672677	3734001	hypo	-
12	24	1	3735000	3799001	hypo	-
13	25	1	3812911	3831001	hypo	-
13	26	1	3832000	3851643	hypo	-
14	27	1	3853000	3855093	hyper	+
14	28	1	3857093	3977001	hyper	+
15	29	1	3983406	3984334	hypo	-
15	30	1	3986334	3987562	hypo	-
16	31	1	3987565	3991001	hyper	+
16	32	1	3992000	4004936	hyper	+
17	33	1	4006814	4128818	hypo	-
18	34	1	4156904	4165001	hyper	+
18	35	1	4167000	4168378	hyper	+
18	36	1	4170378	4192001	hyper	+
18	37	1	4193000	4223996	hyper	+
19	38	1	4234940	4241256	hyper	+
19	39	1	4243256	4265223	hyper	+
20	40	1	4275000	4296001	hyper	+
20	41	1	4297000	4304718	hyper	+
21	42	1	4316672	4336105	hyper	+
22	43	1	4348428	4352320	hyper	+
22	44	1	4352566	4393259	hyper	+
23	45	1	4396641	4435001	hyper	+
23	46	1	4436000	4440001	hyper	+
23	47	1	4441000	4452001	hyper	+
23	48	1	4453000	4466679	hyper	+
24	49	1	4466680	4467869	hypo	-
24	50	1	4469869	4491620	hypo	-
24	51	1	4493791	4496763	hypo	-
24	52	1	4497717	4549773	hypo	-
25	53	1	4560000	4568001	hypo	-
25	54	1	4569000	4571499	hypo	-
25	55	1	4572209	4659849	hypo	-
25	56	1	4661849	4663001	hypo	-
25	57	1	4664000	4688129	hypo	-
25	58	1	4688477	4720695	hypo	-
25	59	1	4722695	4732447	hypo	-
26	60	1	4734447	4783793	hyper	+
27	61	1	4785997	4787001	hypo	-
28	62	1	4789000	4793001	hyper	+
28	63	1	4795000	4799945	hyper	+
29	64	1	4799946	4807441	hypo	-
30	65	1	4809740	4813889	hyper	+
31	66	1	4813890	4821891	hypo	-
32	67	1	4821892	4847904	hyper	+
33	68	1	4849766	4850915	hypo	-
33	69	1	4854932	4856231	hypo	-
33	70	1	4858475	4860231	hypo	-
34	71	1	4860232	4881749	hyper	+
35	72	1	4883869	4906001	hyper	+
36	73	1	4908000	4929796	hypo	-
37	74	1	4929797	4930664	hyper	+
37	75	1	4934000	4935001	hyper	+
37	76	1	4936000	4947313	hyper	+
38	77	1	4981534	4986001	hyper	+
39	78	1	4989137	5017539	hypo	-
39	79	1	5021131	5022819	hypo	-
39	80	1	5023058	5023502	hypo	-
39	81	1	5023833	5038001	hypo	-
39	82	1	5039000	5082921	hypo	-
40	83	1	5086000	5104585	hyper	+
41	84	1	5104586	5112281	hypo	-
42	85	1	5112282	5164064	hyper	+
43	86	1	5174000	5190001	hypo	-
43	87	1	5191000	5196001	hypo	-
43	88	1	5197000	5273001	hypo	-
43	89	1	5274000	5342438	hypo	-
44	90	1	5351000	5367001	hypo	-
45	91	1	5375299	5422001	hyper	+
45	92	1	5424000	5430001	hyper	+
45	93	1	5431000	5435051	hyper	+
45	94	1	5437051	5438375	hyper	+
46	96	1	5440377	5461001	hypo	-
47	97	1	5472000	5480001	hypo	-
47	98	1	5481000	5481736	hypo	-
48	99	1	5487301	5494800	hypo	-
48	100	1	5496800	5500246	hypo	-
49	101	1	5507070	5516837	hypo	-
49	102	1	5518837	5521695	hypo	-
50	103	1	5521696	5531001	hyper	+
50	104	1	5532000	5555414	hyper	+
51	105	1	5620251	5643085	hyper	+
52	106	1	5670767	5746001	hypo	-
53	107	1	5755202	5804001	hypo	-
54	108	1	5816348	5842378	hypo	-
55	109	1	5850294	5875001	hypo	-
56	110	1	5885242	5916286	hypo	-
56	111	1	5917516	5992001	hypo	-
56	112	1	5993000	6013363	hypo	-
57	113	1	6019441	6027001	hyper	+
57	114	1	6028000	6054710	hyper	+
57	115	1	6056710	6057023	hyper	+
58	116	1	6057024	6160525	hypo	-
58	117	1	6162525	6162566	hypo	-
59	118	1	6175000	6177001	hypo	-
59	119	1	6178000	6186001	hypo	-
59	120	1	6187000	6206197	hypo	-
61	121	1	6216483	6260426	hyper	+
62	122	1	6262478	6275910	hyper	+
63	123	1	6275911	6297001	hypo	-
63	124	1	6298000	6325128	hypo	-
63	125	1	6328000	6359030	hypo	-
63	126	1	6359537	6381888	hypo	-
63	127	1	6383888	6415378	hypo	-
63	128	1	6417967	6418155	hypo	-
64	129	1	6418156	6429001	hyper	+
64	130	1	6438000	6439428	hyper	+
64	131	1	6441884	6470351	hyper	+
65	132	1	6473528	6512001	hyper	+
65	133	1	6513000	6538001	hyper	+
65	134	1	6539000	6569001	hyper	+
65	135	1	6570000	6578001	hyper	+
65	136	1	6580000	6631001	hyper	+
65	137	1	6632000	6644001	hyper	+
65	138	1	6645000	6694001	hyper	+
65	139	1	6696000	6701001	hyper	+
65	140	1	6702000	6726807	hyper	+
66	141	1	6730384	6741945	hypo	-
67	142	1	6751754	6796001	hyper	+
67	143	1	6797000	6831010	hyper	+
68	144	1	6837940	6847001	hyper	+
68	145	1	6848000	6864001	hyper	+
68	146	1	6865000	6915001	hyper	+
68	147	1	6916000	6925001	hyper	+
68	148	1	6926000	6947270	hyper	+
69	149	1	6952635	6963001	hyper	+
69	150	1	6964000	6985646	hyper	+
70	151	1	6994163	6996474	hypo	-
70	152	1	6998474	7011001	hypo	-
71	153	1	7023952	7050001	hyper	+
71	154	1	7052000	7057001	hyper	+
71	155	1	7059000	7060001	hyper	+
72	156	1	7068000	7078001	hypo	-
72	157	1	7080344	7086859	hypo	-
72	158	1	7090882	7091201	hypo	-
73	159	1	7115164	7121001	hyper	+
74	160	1	7134000	7149001	hyper	+
74	161	1	7150000	7163001	hyper	+
74	162	1	7165000	7173637	hyper	+
75	163	1	7173638	7237001	hypo	-
76	164	1	7243000	7247001	hypo	-
76	165	1	7250000	7254412	hypo	-
76	166	1	7256412	7280479	hypo	-
76	167	1	7282479	7288007	hypo	-
77	168	1	7288046	7292001	hyper	+
77	169	1	7296000	7335001	hyper	+
77	170	1	7337000	7348001	hyper	+
77	171	1	7356000	7360001	hyper	+
77	172	1	7363000	7366001	hyper	+
77	173	1	7367000	7393001	hyper	+
78	174	1	7398709	7452694	hypo	-
78	175	1	7454694	7459755	hypo	-
79	176	1	7459756	7481001	hyper	+
79	177	1	7483000	7484001	hyper	+
79	178	1	7485000	7497001	hyper	+
79	179	1	7499000	7501775	hyper	+
79	180	1	7503775	7516365	hyper	+
79	181	1	7518365	7518821	hyper	+
80	182	1	7522012	7524279	hyper	+
80	183	1	7526279	7556001	hyper	+
80	184	1	7557000	7561794	hyper	+
80	185	1	7563794	7583805	hyper	+
81	186	1	7586148	7589001	hyper	+
81	187	1	7590000	7595353	hyper	+
83	188	1	7621000	7664120	hypo	-
84	189	1	7678625	7680100	hypo	-
84	190	1	7682100	7705001	hypo	-
84	191	1	7707000	7709001	hypo	-
85	192	1	7714000	7715001	hypo	-
85	193	1	7717000	7756001	hypo	-
85	194	1	7759000	7792513	hypo	-
86	195	1	7821000	7849969	hypo	-
87	196	1	7860831	7866001	hyper	+
87	197	1	7867000	7867843	hyper	+
88	198	1	7867845	7887001	hypo	-
88	199	1	7890000	7901001	hypo	-
88	200	1	7903000	7921001	hypo	-
88	201	1	7923000	7933001	hypo	-
88	202	1	7934000	7942001	hypo	-
90	203	1	7951000	7981401	hypo	-
91	204	1	8005000	8028001	hypo	-
92	205	1	8050759	8057001	hypo	-
92	206	1	8058000	8060001	hypo	-
92	207	1	8062000	8065816	hypo	-
93	208	1	8071343	8094001	hypo	-
93	209	1	8096000	8121174	hypo	-
94	210	1	8132184	8155001	hypo	-
95	211	1	8171338	8173001	hyper	+
95	212	1	8174000	8177001	hyper	+
96	213	1	8180709	8190001	hypo	-
97	214	1	8198204	8219001	hypo	-
97	215	1	8220000	8258652	hypo	-
97	216	1	8260652	8260757	hypo	-
98	217	1	8286544	8297863	hypo	-
99	218	1	8308148	8328001	hypo	-
99	219	1	8332000	8358651	hypo	-
99	220	1	8360651	8376699	hypo	-
100	221	1	8385694	8396410	hypo	-
101	222	1	8399930	8432986	hypo	-
102	223	1	8437641	8506671	hypo	-
103	224	1	8513484	8517001	hypo	-
103	225	1	8518000	8528226	hypo	-
104	226	1	8544684	8570001	hypo	-
104	227	1	8571000	8652621	hypo	-
105	228	1	8673475	8683533	hypo	-
106	229	1	8708524	8715476	hypo	-
107	230	1	8732233	8733001	hyper	+
107	231	1	8734000	8748448	hyper	+
108	232	1	8766112	8783542	hypo	-
109	233	1	8783585	8786001	hyper	+
109	234	1	8791000	8794591	hyper	+
110	235	1	8795151	8807398	hypo	-
111	236	1	8851889	8865221	hypo	-
112	237	1	8865222	8893001	hyper	+
112	238	1	8895000	8905001	hyper	+
112	239	1	8907000	8922017	hyper	+
113	240	1	8925808	8933001	hyper	+
113	241	1	8935000	8937149	hyper	+
114	242	1	8937150	8949286	hypo	-
115	243	1	8960018	9000001	hyper	+
115	244	1	9001000	9063441	hyper	+
116	245	1	9068622	9075001	hyper	+
116	246	1	9076000	9093921	hyper	+
117	247	1	9123792	9135001	hyper	+
117	248	1	9136000	9163972	hyper	+
118	249	1	9169465	9212001	hyper	+
118	250	1	9213000	9251053	hyper	+
119	251	1	9260179	9297878	hypo	-
119	252	1	9300179	9310001	hypo	-
119	253	1	9312000	9345188	hypo	-
119	254	1	9347188	9371088	hypo	-
120	255	1	9394029	9410315	hyper	+
121	256	1	9431970	9436001	hyper	+
121	257	1	9438000	9441001	hyper	+
121	258	1	9443000	9445001	hyper	+
121	259	1	9447000	9448650	hyper	+
122	260	1	9450394	9477703	hypo	-
123	261	1	9482194	9496001	hypo	-
123	262	1	9497000	9502518	hypo	-
124	263	1	9508000	9522571	hypo	-
125	264	1	9529557	9538773	hyper	+
125	265	1	9540773	9543397	hyper	+
126	266	1	9543398	9545047	hypo	-
126	267	1	9547336	9547948	hypo	-
127	268	1	9549948	9559001	hyper	+
127	269	1	9560000	9578739	hyper	+
128	270	1	9584152	9629092	hypo	-
128	271	1	9631092	9649309	hypo	-
128	272	1	9649468	9667298	hypo	-
129	273	1	9667299	9698401	hyper	+
130	274	1	9701102	9702159	hypo	-
130	275	1	9704159	9707700	hypo	-
130	276	1	9709700	9724869	hypo	-
131	277	1	9724900	9739829	hyper	+
132	278	1	9740749	9746382	hypo	-
132	279	1	9749648	9752983	hypo	-
133	280	1	9759017	9760522	hypo	-
133	281	1	9762522	9797682	hypo	-
133	282	1	9800130	9800489	hypo	-
133	283	1	9802489	9848038	hypo	-
133	284	1	9848775	9908638	hypo	-
133	285	1	9910638	9929617	hypo	-
134	286	1	9929618	9932120	hyper	+
134	287	1	9934120	9939065	hyper	+
135	288	1	9939066	9942250	hypo	-
135	289	1	9944485	9959016	hypo	-
136	290	1	9959017	9966117	hyper	+
138	291	1	9971304	9982424	hyper	+
139	292	1	9982425	9983644	hypo	-
139	293	1	9985644	10001453	hypo	-
139	294	1	10003453	10006042	hypo	-
139	295	1	10008042	10016533	hypo	-
140	296	1	10016534	10036218	hyper	+
142	297	1	10040937	10093001	hyper	+
142	298	1	10094000	10231093	hyper	+
143	299	1	10231094	10231460	hypo	-
143	300	1	10233512	10250001	hypo	-
143	301	1	10251000	10260318	hypo	-
143	302	1	10262318	10262447	hypo	-
144	303	1	10262448	10285001	hyper	+
144	304	1	10287000	10306001	hyper	+
144	305	1	10307000	10340001	hyper	+
144	306	1	10341000	10345001	hyper	+
144	307	1	10346000	10367001	hyper	+
144	308	1	10368000	10370001	hyper	+
144	309	1	10371000	10382001	hyper	+
144	310	1	10384000	10394614	hyper	+
145	311	1	10397173	10402423	hyper	+
145	312	1	10404423	10427001	hyper	+
145	313	1	10428000	10438001	hyper	+
145	314	1	10439000	10466001	hyper	+
145	315	1	10469000	10475823	hyper	+
145	316	1	10477823	10507001	hyper	+
145	317	1	10508000	10508713	hyper	+
146	318	1	10512916	10535001	hyper	+
146	319	1	10536000	10544001	hyper	+
146	320	1	10546000	10592972	hyper	+
147	321	1	10592973	10603934	hypo	-
148	322	1	10615712	10625001	hyper	+
148	323	1	10626000	10626312	hyper	+
149	324	1	10629549	10653001	hyper	+
149	325	1	10654000	10658001	hyper	+
149	326	1	10659000	10666167	hyper	+
150	327	1	10669892	10675001	hyper	+
150	328	1	10676000	10694408	hyper	+
151	329	1	10694550	10698225	hypo	-
152	330	1	10698226	10711494	hyper	+
153	331	1	10711597	10717905	hypo	-
153	332	1	10719905	10729525	hypo	-
154	333	1	10739000	10767035	hypo	-
154	334	1	10769035	10772782	hypo	-
155	335	1	10772783	10782131	hyper	+
155	336	1	10784131	10787042	hyper	+
156	337	1	10793420	10803423	hyper	+
156	338	1	10805423	10808001	hyper	+
156	339	1	10811735	10815445	hyper	+
156	340	1	10826000	10829209	hyper	+
157	341	1	10857313	10863001	hypo	-
157	342	1	10864000	10867001	hypo	-
157	343	1	10869000	10882001	hypo	-
157	344	1	10883000	10883281	hypo	-
158	345	1	10910000	10946157	hypo	-
158	346	1	10948157	10949074	hypo	-
159	347	1	10949075	10964743	hyper	+
159	348	1	10966743	10972467	hyper	+
160	349	1	10972468	10976001	hypo	-
160	350	1	10983000	10989078	hypo	-
160	351	1	10991078	10993263	hypo	-
160	352	1	10995465	11031001	hypo	-
160	353	1	11034000	11038001	hypo	-
160	354	1	11039000	11046040	hypo	-
161	355	1	11048535	11067087	hypo	-
162	356	1	11143237	11184485	hypo	-
163	357	1	11208604	11227568	hypo	-
164	358	1	11228530	11243020	hyper	+
165	359	1	11243021	11247001	hypo	-
165	360	1	11248000	11249001	hypo	-
165	361	1	11250000	11255369	hypo	-
166	362	1	11255451	11292001	hyper	+
166	363	1	11294000	11304001	hyper	+
167	364	1	11317035	11326572	hypo	-
168	365	1	11326573	11329553	hyper	+
168	366	1	11329766	11333001	hyper	+
168	367	1	11335000	11343700	hyper	+
169	368	1	11364638	11368001	hyper	+
169	369	1	11371000	11371641	hyper	+
170	370	1	11373850	11376001	hyper	+
170	371	1	11377000	11378001	hyper	+
170	372	1	11379000	11387960	hyper	+
171	373	1	11389960	11413874	hypo	-
171	374	1	11416077	11420111	hypo	-
172	375	1	11420112	11434839	hyper	+
173	376	1	11476184	11480001	hyper	+
173	377	1	11482000	11487001	hyper	+
173	378	1	11488000	11491001	hyper	+
173	379	1	11492000	11493055	hyper	+
174	380	1	11508025	11522792	hyper	+
175	381	1	11522793	11534929	hypo	-
176	382	1	11583784	11598111	hypo	-
177	383	1	11634851	11644029	hypo	-
177	384	1	11646029	11662751	hypo	-
178	385	1	11683374	11684001	hyper	+
178	386	1	11685000	11702001	hyper	+
178	387	1	11703000	11706316	hyper	+
179	388	1	11710065	11744001	hypo	-
179	389	1	11747000	11822001	hypo	-
179	390	1	11824000	11825001	hypo	-
179	391	1	11826000	11845635	hypo	-
180	392	1	11864689	11870001	hyper	+
180	393	1	11871000	11871649	hyper	+
180	394	1	11873649	11877001	hyper	+
180	395	1	11878000	11884870	hyper	+
180	396	1	11886870	11887001	hyper	+
181	397	1	11892000	11945001	hypo	-
183	398	1	11951246	11953001	hypo	-
183	399	1	11954000	11965001	hypo	-
183	400	1	11966000	12026514	hypo	-
184	401	1	12026515	12039363	hyper	+
185	402	1	12043000	12075001	hypo	-
185	403	1	12076000	12118852	hypo	-
186	404	1	12129222	12143913	hyper	+
187	405	1	12148680	12150760	hyper	+
187	406	1	12152760	12179975	hyper	+
187	407	1	12181975	12197578	hyper	+
188	408	1	12216269	12238311	hypo	-
189	409	1	12238312	12257001	hyper	+
189	410	1	12258000	12261164	hyper	+
190	411	1	12261165	12267319	hypo	-
191	412	1	12267320	12296723	hyper	+
192	413	1	12298723	12314822	hypo	-
193	414	1	12344280	12381001	hypo	-
193	415	1	12384000	12427001	hypo	-
193	416	1	12428000	12440001	hypo	-
193	417	1	12441000	12457839	hypo	-
194	418	1	12470685	12480896	hypo	-
194	419	1	12482896	12512001	hypo	-
194	420	1	12513000	12515001	hypo	-
194	421	1	12516000	12534001	hypo	-
194	422	1	12535000	12584825	hypo	-
196	423	1	12600421	12610001	hypo	-
196	424	1	12613539	12642480	hypo	-
196	425	1	12644480	12653001	hypo	-
196	426	1	12654000	12656857	hypo	-
197	427	1	12661256	12667563	hyper	+
197	428	1	12669563	12675613	hyper	+
198	429	1	12687201	12692430	hypo	-
198	430	1	12694430	12708558	hypo	-
199	431	1	12712789	12718746	hyper	+
200	432	1	12723952	12814066	hyper	+
200	433	1	12816066	12825421	hyper	+
201	434	1	12829295	12836030	hypo	-
201	435	1	12836258	12836618	hypo	-
202	436	1	12836770	12854401	hyper	+
203	437	1	12857334	12864563	hyper	+
204	438	1	12875933	12901001	hyper	+
204	439	1	12902000	12926120	hyper	+
205	440	1	12928120	12990095	hypo	-
205	441	1	12992937	13002783	hypo	-
206	442	1	13002784	13011142	hyper	+
206	443	1	13014000	13032975	hyper	+
207	444	1	13034975	13039128	hypo	-
207	445	1	13041128	13048955	hypo	-
207	446	1	13050955	13069962	hypo	-
208	447	1	13072466	13078455	hypo	-
208	448	1	13080455	13081673	hypo	-
209	449	1	13081674	13086042	hyper	+
210	450	1	13095689	13104091	hyper	+
211	451	1	13106091	13126287	hypo	-
211	452	1	13126801	13128471	hypo	-
211	453	1	13128722	13138090	hypo	-
212	454	1	13138091	13196244	hyper	+
213	455	1	13196245	13201613	hypo	-
214	456	1	13201614	13215037	hyper	+
215	457	1	13219000	13247542	hyper	+
216	458	1	13249662	13371089	hyper	+
217	459	1	13371090	13372212	hypo	-
217	460	1	13374892	13402393	hypo	-
218	461	1	13402394	13407723	hyper	+
219	462	1	13409125	13410356	hypo	-
219	463	1	13412356	13421724	hypo	-
220	464	1	13423871	13431586	hypo	-
221	465	1	13431587	13451766	hyper	+
222	466	1	13451767	13452331	hypo	-
222	467	1	13454331	13458001	hypo	-
223	468	1	13462163	13471001	hypo	-
223	469	1	13473000	13503156	hypo	-
224	470	1	13511000	13516045	hypo	-
224	471	1	13518045	13531681	hypo	-
224	472	1	13531842	13549001	hypo	-
225	473	1	13558000	13563741	hypo	-
226	474	1	13563742	13587934	hyper	+
227	475	1	13590328	13615969	hypo	-
229	476	1	13623605	13624171	hypo	-
230	477	1	13624172	13639614	hyper	+
231	478	1	13639615	13644306	hypo	-
232	479	1	13644307	13648889	hyper	+
233	480	1	13649721	13658588	hypo	-
233	481	1	13660774	13672580	hypo	-
233	482	1	13674580	13723299	hypo	-
234	483	1	13723323	13737369	hyper	+
234	484	1	13739369	13752001	hyper	+
234	485	1	13753000	13765001	hyper	+
234	486	1	13766000	13769001	hyper	+
234	487	1	13772674	13779126	hyper	+
235	488	1	13789498	13811001	hyper	+
235	489	1	13813000	13814001	hyper	+
235	490	1	13819000	13820001	hyper	+
235	491	1	13821000	13837414	hyper	+
236	492	1	13837415	13842023	hypo	-
237	493	1	13844023	13856001	hyper	+
237	494	1	13857000	13870001	hyper	+
237	495	1	13872000	13890001	hyper	+
237	496	1	13892000	13912475	hyper	+
238	497	1	13912476	13918046	hypo	-
239	498	1	13920046	13927001	hyper	+
239	499	1	13928000	13929416	hyper	+
239	500	1	13931416	13940001	hyper	+
239	501	1	13943000	13953001	hyper	+
239	502	1	13954000	13955001	hyper	+
239	503	1	13957000	13960001	hyper	+
239	504	1	13964000	13979065	hyper	+
239	505	1	13981065	14017469	hyper	+
240	506	1	14026762	14033001	hyper	+
240	507	1	14035000	14042261	hyper	+
240	508	1	14044261	14055001	hyper	+
240	509	1	14056000	14066956	hyper	+
241	510	1	14080611	14167790	hypo	-
242	511	1	14167791	14241001	hyper	+
242	512	1	14242000	14304002	hyper	+
243	513	1	14304003	14308667	hypo	-
243	514	1	14310667	14317528	hypo	-
244	515	1	14342126	14350665	hypo	-
245	516	1	14372127	14386661	hyper	+
246	517	1	14403095	14425024	hypo	-
247	518	1	14430349	14447001	hypo	-
247	519	1	14448000	14506401	hypo	-
247	520	1	14507250	14652599	hypo	-
248	521	1	14653819	14655001	hyper	+
248	522	1	14656000	14689001	hyper	+
248	523	1	14691000	14715504	hyper	+
248	524	1	14717504	14720856	hyper	+
248	525	1	14722856	14723286	hyper	+
249	526	1	14723287	14755015	hypo	-
249	527	1	14756249	14825563	hypo	-
250	528	1	14833000	14866540	hypo	-
251	529	1	14867254	14890001	hyper	+
251	530	1	14891000	14893001	hyper	+
251	531	1	14895000	14917727	hyper	+
252	532	1	14917728	14918589	hypo	-
252	533	1	14918922	14920120	hypo	-
252	534	1	14922120	14961179	hypo	-
253	535	1	14968731	14975001	hyper	+
253	536	1	14976000	14976257	hyper	+
254	537	1	14976380	15072644	hypo	-
254	538	1	15074644	15075451	hypo	-
255	539	1	15083000	15095001	hypo	-
255	540	1	15097000	15107250	hypo	-
255	541	1	15109250	15162325	hypo	-
255	542	1	15164325	15170096	hypo	-
256	543	1	15173000	15191848	hypo	-
257	544	1	15210308	15210882	hypo	-
257	545	1	15212882	15223939	hypo	-
258	546	1	15224312	15226056	hyper	+
258	547	1	15228056	15238079	hyper	+
259	548	1	15238494	15264001	hypo	-
259	549	1	15266000	15285237	hypo	-
260	550	1	15287749	15351001	hyper	+
260	551	1	15354000	15360001	hyper	+
260	552	1	15361000	15367884	hyper	+
261	553	1	15373028	15381001	hyper	+
261	554	1	15382000	15465939	hyper	+
262	555	1	15471853	15485665	hyper	+
263	556	1	15508939	15522891	hypo	-
264	557	1	15548506	15566790	hypo	-
265	558	1	15577405	15591802	hypo	-
266	559	1	15597140	15604400	hypo	-
266	560	1	15606400	15618804	hypo	-
267	561	1	15633092	15650783	hypo	-
267	562	1	15653347	15664512	hypo	-
268	563	1	15664513	15674001	hyper	+
268	564	1	15675000	15677190	hyper	+
269	565	1	15682382	15703226	hyper	+
270	566	1	15703227	15705168	hypo	-
270	567	1	15707168	15707739	hypo	-
270	568	1	15709739	15743001	hypo	-
270	569	1	15744000	15754001	hypo	-
270	570	1	15756000	15760001	hypo	-
270	571	1	15762000	15805476	hypo	-
271	572	1	15807606	15809001	hyper	+
271	573	1	15810000	15860001	hyper	+
271	574	1	15861000	15862001	hyper	+
272	575	1	15868000	15876345	hypo	-
273	576	1	15878345	15878435	hyper	+
273	577	1	15880435	15892304	hyper	+
273	578	1	15893041	15896550	hyper	+
273	579	1	15899356	15905233	hyper	+
273	580	1	15907233	15913567	hyper	+
274	581	1	15913638	15922543	hypo	-
274	582	1	15924543	15934650	hypo	-
275	583	1	15936820	16017088	hypo	-
275	584	1	16019088	16036001	hypo	-
275	585	1	16037000	16041001	hypo	-
275	586	1	16042000	16074984	hypo	-
276	587	1	16079165	16090361	hypo	-
277	588	1	16090922	16091325	hyper	+
277	589	1	16093494	16102994	hyper	+
279	590	1	16107504	16159771	hyper	+
280	591	1	16172065	16174524	hypo	-
281	592	1	16178179	16202529	hyper	+
282	593	1	16202530	16215868	hypo	-
283	594	1	16215869	16217104	hyper	+
283	595	1	16219104	16227001	hyper	+
283	596	1	16228000	16253592	hyper	+
283	597	1	16255592	16270741	hyper	+
284	598	1	16294485	16314001	hyper	+
284	599	1	16316000	16337001	hyper	+
284	600	1	16338000	16348001	hyper	+
284	601	1	16349000	16396001	hyper	+
284	602	1	16397000	16415001	hyper	+
284	603	1	16416000	16431001	hyper	+
284	604	1	16432000	16446001	hyper	+
284	605	1	16448000	16453845	hyper	+
285	606	1	16459984	16516607	hyper	+
286	607	1	16516621	16518112	hypo	-
286	608	1	16520192	16538609	hypo	-
287	609	1	16538610	16542036	hyper	+
287	610	1	16544036	16551363	hyper	+
288	611	1	16551364	16557436	hypo	-
289	612	1	16557437	16560330	hyper	+
289	613	1	16562330	16605384	hyper	+
290	614	1	16608660	16617207	hyper	+
291	615	1	16617208	16617489	hypo	-
291	616	1	16619580	16628154	hypo	-
291	617	1	16630154	16639443	hypo	-
292	618	1	16639444	16641761	hyper	+
292	619	1	16643761	16650545	hyper	+
293	620	1	16651842	16655231	hypo	-
293	621	1	16657231	16657552	hypo	-
293	622	1	16659552	16663054	hypo	-
294	623	1	16667091	16679245	hyper	+
294	624	1	16681245	16682472	hyper	+
295	625	1	16682480	16687578	hypo	-
295	626	1	16689578	16690603	hypo	-
296	627	1	16690604	16693001	hyper	+
296	628	1	16695000	16708613	hyper	+
297	629	1	16708614	16715585	hypo	-
297	630	1	16717585	16727727	hypo	-
298	631	1	16727728	16728001	hyper	+
298	632	1	16729000	16736000	hyper	+
299	633	1	16756917	16762001	hypo	-
299	634	1	16763000	16768138	hypo	-
299	635	1	16770138	16794462	hypo	-
299	636	1	16796462	16798780	hypo	-
300	637	1	16798800	16821134	hyper	+
301	638	1	16828000	16836855	hypo	-
302	639	1	16841148	16849112	hypo	-
303	640	1	16862642	16873301	hyper	+
304	641	1	16873302	16879001	hypo	-
304	642	1	16883000	16898262	hypo	-
304	643	1	16903259	16903316	hypo	-
305	644	1	16903317	16923001	hyper	+
305	645	1	16924000	16936095	hyper	+
306	646	1	16942010	16950113	hypo	-
307	647	1	16950114	16953001	hyper	+
307	648	1	16954000	16960763	hyper	+
308	649	1	16970755	16990001	hyper	+
308	650	1	16992001	17037001	hyper	+
308	651	1	17038000	17091546	hyper	+
308	652	1	17092089	17095077	hyper	+
310	653	1	17108370	17116001	hyper	+
310	654	1	17117000	17123623	hyper	+
311	655	1	17123624	17145342	hypo	-
311	656	1	17147362	17151800	hypo	-
312	657	1	17151801	17167428	hyper	+
313	658	1	17172933	17198972	hypo	-
314	659	1	17206000	17222001	hypo	-
314	660	1	17228000	17236001	hypo	-
314	661	1	17240000	17304459	hypo	-
314	662	1	17306459	17310474	hypo	-
315	663	1	17314336	17317617	hypo	-
315	664	1	17319617	17342760	hypo	-
316	665	1	17350652	17360001	hypo	-
316	666	1	17361000	17374338	hypo	-
316	667	1	17376338	17401001	hypo	-
316	668	1	17402000	17420546	hypo	-
317	669	1	17425979	17442519	hypo	-
318	670	1	17452076	17474001	hypo	-
318	671	1	17475000	17489001	hypo	-
318	672	1	17491000	17524001	hypo	-
319	673	1	17554460	17601901	hypo	-
319	674	1	17603901	17604001	hypo	-
319	675	1	17605000	17637730	hypo	-
319	676	1	17639730	17655991	hypo	-
320	677	1	17670599	17685001	hypo	-
320	678	1	17689000	17705667	hypo	-
321	679	1	17709862	17725646	hypo	-
321	680	1	17729045	17747520	hypo	-
322	681	1	17795076	17812001	hyper	+
322	682	1	17813000	17837981	hyper	+
323	683	1	17837982	17840107	hypo	-
323	684	1	17842107	17865132	hypo	-
324	685	1	17867287	17903001	hypo	-
324	686	1	17904000	17922001	hypo	-
324	687	1	17924241	17934066	hypo	-
325	688	1	17934067	17938001	hyper	+
325	689	1	17943000	17944001	hyper	+
325	690	1	17946000	17948401	hyper	+
326	691	1	17954000	17955001	hyper	+
326	692	1	17965000	17980105	hyper	+
327	693	1	17987455	18005502	hyper	+
328	694	1	18005503	18034083	hypo	-
328	695	1	18036083	18039420	hypo	-
328	696	1	18041420	18057728	hypo	-
328	697	1	18059061	18140001	hypo	-
328	698	1	18141000	18249660	hypo	-
329	699	1	18257000	18263138	hypo	-
329	700	1	18265138	18335754	hypo	-
329	701	1	18337754	18339371	hypo	-
330	702	1	18344715	18600600	hypo	-
331	703	1	18601152	18621403	hyper	+
331	704	1	18623403	18628084	hyper	+
331	705	1	18631000	18635619	hyper	+
331	706	1	18637619	18642829	hyper	+
332	707	1	18675263	18693370	hyper	+
333	708	1	18696728	18713933	hyper	+
334	709	1	18713934	18764146	hypo	-
334	710	1	18766146	18780015	hypo	-
335	711	1	18782015	18792319	hyper	+
335	712	1	18794319	18795001	hyper	+
335	713	1	18796000	18802042	hyper	+
335	714	1	18804042	18826001	hyper	+
335	715	1	18827000	18841817	hyper	+
336	716	1	18845956	18858544	hyper	+
337	717	1	18889720	18931317	hypo	-
338	718	1	18947000	18962511	hypo	-
338	719	1	18964511	18985565	hypo	-
339	720	1	18985566	18986001	hyper	+
339	721	1	18987000	18994008	hyper	+
340	722	1	19023709	19030289	hyper	+
340	723	1	19032289	19045729	hyper	+
341	724	1	19050142	19096944	hypo	-
341	725	1	19097168	19104091	hypo	-
341	726	1	19104915	19137035	hypo	-
342	727	1	19142592	19153668	hypo	-
342	728	1	19155668	19158416	hypo	-
343	729	1	19158417	19172842	hyper	+
344	730	1	19174842	19183246	hypo	-
344	731	1	19185246	19208782	hypo	-
344	732	1	19210782	19213877	hypo	-
344	733	1	19214474	19230634	hypo	-
345	734	1	19234330	19236530	hypo	-
345	735	1	19236897	19242891	hypo	-
345	736	1	19244891	19283001	hypo	-
345	737	1	19285000	19287507	hypo	-
346	738	1	19297557	19309481	hypo	-
346	739	1	19311481	19311867	hypo	-
347	740	1	19311868	19317016	hyper	+
347	741	1	19319016	19371698	hyper	+
348	742	1	19371699	19381502	hypo	-
349	743	1	19393567	19409174	hypo	-
350	744	1	19411593	19455287	hypo	-
351	745	1	19481315	19499001	hyper	+
351	746	1	19500000	19519001	hyper	+
351	747	1	19520000	19541001	hyper	+
351	748	1	19542000	19546343	hyper	+
352	749	1	19557003	19622818	hypo	-
353	750	1	19629773	19994001	hypo	-
353	751	1	19995000	19999586	hypo	-
354	752	1	20003959	20041001	hypo	-
354	753	1	20043000	20061848	hypo	-
355	754	1	20061883	20124844	hyper	+
356	755	1	20144213	20151001	hyper	+
356	756	1	20153000	20171503	hyper	+
357	757	1	20181400	20261001	hyper	+
357	758	1	20262000	20284001	hyper	+
357	759	1	20285000	20321001	hyper	+
357	760	1	20322000	20335001	hyper	+
357	761	1	20336000	20381093	hyper	+
357	762	1	20383093	20431132	hyper	+
358	763	1	20431133	20486001	hypo	-
358	764	1	20487000	20514479	hypo	-
359	765	1	20520529	20533001	hypo	-
360	766	1	20546306	20585001	hypo	-
360	767	1	20586000	20616064	hypo	-
360	768	1	20618064	20772001	hypo	-
361	769	1	20775000	20788607	hyper	+
362	770	1	20790607	20795838	hypo	-
363	771	1	20795915	20818379	hyper	+
364	772	1	20820410	20825727	hypo	-
365	773	1	20840318	20840472	hypo	-
366	774	1	20844116	20852001	hyper	+
366	775	1	20855000	20867834	hyper	+
367	776	1	20879922	20890402	hypo	-
367	777	1	20891391	20934588	hypo	-
367	778	1	20935590	20951528	hypo	-
367	779	1	20953640	20959414	hypo	-
368	780	1	20960375	20979518	hyper	+
369	781	1	20983779	21016001	hyper	+
369	782	1	21017000	21029038	hyper	+
370	783	1	21029039	21031736	hypo	-
370	784	1	21033736	21034917	hypo	-
371	785	1	21034918	21039423	hyper	+
372	786	1	21039424	21045171	hypo	-
373	787	1	21054607	21064821	hyper	+
374	788	1	21067713	21077229	hypo	-
374	789	1	21079876	21102179	hypo	-
375	790	1	21113900	21121001	hyper	+
376	791	1	21122000	21156509	hypo	-
376	792	1	21158509	21166395	hypo	-
376	793	1	21168414	21180201	hypo	-
377	794	1	21185973	21192913	hyper	+
378	795	1	21194913	21218665	hypo	-
378	796	1	21218966	21221812	hypo	-
379	797	1	21228079	21234376	hypo	-
379	798	1	21236376	21240589	hypo	-
379	799	1	21242589	21272338	hypo	-
379	800	1	21274338	21279477	hypo	-
380	801	1	21284612	21300413	hyper	+
381	802	1	21306912	21312441	hyper	+
381	803	1	21314441	21323406	hyper	+
381	804	1	21325406	21325469	hyper	+
382	805	1	21329204	21330017	hypo	-
382	806	1	21332017	21332845	hypo	-
382	807	1	21334845	21336001	hypo	-
382	808	1	21340000	21341029	hypo	-
383	809	1	21356005	21359001	hyper	+
383	810	1	21364000	21364902	hyper	+
384	811	1	21369643	21372124	hyper	+
384	812	1	21374124	21377001	hyper	+
385	813	1	21380000	21381466	hypo	-
385	814	1	21383466	21430230	hypo	-
386	815	1	21432790	21444177	hypo	-
387	816	1	21448628	21581001	hypo	-
388	817	1	21586000	21636562	hypo	-
389	818	1	21641270	21666052	hypo	-
390	819	1	21683466	21695099	hypo	-
391	820	1	21715123	21728992	hyper	+
392	821	1	21762525	21765001	hyper	+
392	822	1	21766000	21780085	hyper	+
393	823	1	21807412	21836109	hyper	+
394	824	1	21839335	21853902	hyper	+
394	825	1	21855902	21897518	hyper	+
395	826	1	21902184	21925001	hyper	+
395	827	1	21926000	21941643	hyper	+
395	828	1	21943643	21944001	hyper	+
395	829	1	21945000	21951066	hyper	+
395	830	1	21953066	21956410	hyper	+
395	831	1	21958410	21959842	hyper	+
396	832	1	21962391	21968112	hypo	-
397	833	1	21978998	21993559	hypo	-
399	834	1	22020582	22030410	hypo	-
399	835	1	22030588	22046521	hypo	-
400	836	1	22049276	22077969	hypo	-
401	837	1	22083458	22095201	hypo	-
402	838	1	22095202	22135358	hyper	+
402	839	1	22137358	22142087	hyper	+
403	840	1	22154167	22247855	hypo	-
403	841	1	22249855	22283414	hypo	-
404	842	1	22288688	22295502	hypo	-
405	843	1	22295503	22305524	hyper	+
406	844	1	22312273	22329989	hyper	+
407	845	1	22348439	22351001	hypo	-
407	846	1	22353000	22359149	hypo	-
408	847	1	22429750	22469530	hyper	+
409	848	1	22534254	22535864	hypo	-
410	849	1	22538866	22619205	hypo	-
411	850	1	22620991	22632718	hyper	+
412	851	1	22669348	22684760	hypo	-
413	852	1	22686835	22700488	hypo	-
414	853	1	22711979	22715001	hyper	+
414	854	1	22716000	22728594	hyper	+
415	855	1	22728595	22758612	hypo	-
416	856	1	22789071	22803994	hypo	-
416	857	1	22806596	22826570	hypo	-
417	858	1	22833242	22836803	hyper	+
417	859	1	22838803	22852301	hyper	+
418	860	1	22852302	22898313	hypo	-
419	861	1	22900313	22903245	hyper	+
419	862	1	22905245	22919001	hyper	+
419	863	1	22920000	22923494	hyper	+
419	864	1	22925494	22927001	hyper	+
419	865	1	22928000	22931678	hyper	+
420	866	1	22931679	22997001	hypo	-
420	867	1	22999000	23101726	hypo	-
420	868	1	23102248	23107001	hypo	-
420	869	1	23108000	23144523	hypo	-
421	870	1	23144682	23156095	hyper	+
422	871	1	23156223	23190825	hypo	-
423	872	1	23195223	23234692	hyper	+
424	873	1	23234693	23255875	hypo	-
424	874	1	23257106	23259418	hypo	-
425	875	1	23261418	23301001	hyper	+
425	876	1	23307000	23307343	hyper	+
426	877	1	23317648	23322018	hypo	-
426	878	1	23324018	23366196	hypo	-
427	879	1	23366197	23381188	hyper	+
428	880	1	23383589	23433162	hypo	-
429	881	1	23448007	23453001	hyper	+
429	882	1	23455000	23460559	hyper	+
430	883	1	23476456	23485590	hyper	+
431	884	1	23491579	23507487	hyper	+
432	885	1	23534765	23558023	hypo	-
433	886	1	23562266	23579249	hypo	-
434	887	1	23579250	23589079	hyper	+
435	888	1	23592987	23600553	hypo	-
436	889	1	23604050	23612162	hypo	-
437	890	1	23623769	23635489	hyper	+
438	891	1	23635548	23636483	hypo	-
438	892	1	23638483	23756001	hypo	-
438	893	1	23757000	23761653	hypo	-
438	894	1	23763753	23766334	hypo	-
439	895	1	23766335	23789001	hyper	+
439	896	1	23790000	23917014	hyper	+
440	897	1	23917057	23920394	hypo	-
440	898	1	23922580	23937001	hypo	-
440	899	1	23939000	23964199	hypo	-
441	900	1	23966382	23992855	hypo	-
442	901	1	23992856	24002887	hyper	+
444	902	1	24010144	24039001	hyper	+
444	903	1	24040000	24069001	hyper	+
444	904	1	24070000	24092093	hyper	+
445	905	1	24097738	24098341	hypo	-
445	906	1	24100777	24132733	hypo	-
445	907	1	24134733	24263051	hypo	-
446	908	1	24263114	24268876	hyper	+
447	909	1	24271745	24279945	hypo	-
448	910	1	24279946	24287387	hyper	+
449	911	1	24287399	24376497	hypo	-
450	912	1	24378497	24414161	hyper	+
450	913	1	24416161	24418001	hyper	+
450	914	1	24423000	24424085	hyper	+
451	915	1	24424086	24430001	hypo	-
451	916	1	24432000	24441014	hypo	-
452	917	1	24443672	24450745	hypo	-
452	918	1	24452745	24453419	hypo	-
452	919	1	24453801	24462460	hypo	-
452	920	1	24464460	24465571	hypo	-
453	921	1	24467619	24472400	hypo	-
453	922	1	24474400	24479217	hypo	-
454	923	1	24486461	24586289	hypo	-
454	924	1	24587566	24595197	hypo	-
454	925	1	24595534	24611541	hypo	-
454	926	1	24611993	24612251	hypo	-
454	927	1	24615351	24615768	hypo	-
454	928	1	24616144	24645028	hypo	-
454	929	1	24647028	24678269	hypo	-
454	930	1	24680538	24683595	hypo	-
455	931	1	24683596	24730937	hyper	+
456	932	1	24731015	24735619	hypo	-
457	933	1	24735641	24763426	hyper	+
458	934	1	24763437	24801867	hypo	-
459	935	1	24811755	24826909	hyper	+
460	936	1	24837823	25065166	hypo	-
461	937	1	25065167	25138001	hyper	+
461	938	1	25139000	25175853	hyper	+
462	939	1	25175854	25180555	hypo	-
462	940	1	25184000	25186941	hypo	-
463	941	1	25192022	25209001	hyper	+
463	942	1	25211000	25223920	hyper	+
464	943	1	25229309	25248690	hyper	+
465	944	1	25261952	25275042	hypo	-
466	945	1	25278868	25285377	hyper	+
467	946	1	25290700	25311001	hyper	+
467	947	1	25312000	25319001	hyper	+
467	948	1	25320000	25349705	hyper	+
468	949	1	25356330	25404001	hyper	+
468	950	1	25405000	25410449	hyper	+
469	951	1	25413876	25449001	hyper	+
469	952	1	25451000	25457001	hyper	+
469	953	1	25458000	25463521	hyper	+
470	954	1	25466468	25476901	hyper	+
470	955	1	25478901	25499452	hyper	+
471	956	1	25499748	25615388	hypo	-
472	957	1	25633785	25641621	hypo	-
473	958	1	25641693	25654169	hyper	+
474	959	1	25654532	25822001	hypo	-
474	960	1	25823000	25827827	hypo	-
474	961	1	25830913	25844292	hypo	-
475	962	1	25844293	25859001	hyper	+
475	963	1	25860000	25878981	hyper	+
476	964	1	25878982	25898144	hypo	-
477	965	1	25898145	25909001	hyper	+
477	966	1	25910000	25914721	hyper	+
477	967	1	25916721	25918598	hyper	+
478	968	1	25937105	25970001	hypo	-
478	969	1	25972000	26070001	hypo	-
478	970	1	26071000	26100664	hypo	-
479	971	1	26105675	26117726	hypo	-
479	972	1	26119726	26123747	hypo	-
480	973	1	26123748	26130001	hyper	+
480	974	1	26131000	26169741	hyper	+
481	975	1	26170289	26179235	hypo	-
482	976	1	26188169	26220087	hypo	-
483	977	1	26220088	26243155	hyper	+
483	978	1	26245155	26250741	hyper	+
484	979	1	26257141	26304785	hyper	+
484	980	1	26306785	26333899	hyper	+
484	981	1	26335899	26338587	hyper	+
484	982	1	26340587	26352001	hyper	+
485	983	1	26356091	26377052	hypo	-
486	984	1	26380906	26409001	hypo	-
486	985	1	26410000	26411025	hypo	-
487	986	1	26421710	26463947	hypo	-
488	987	1	26482324	26491697	hyper	+
489	988	1	26511385	26589001	hypo	-
489	989	1	26590000	26592001	hypo	-
489	990	1	26593000	26946648	hypo	-
489	991	1	26948648	26951233	hypo	-
490	992	1	26951234	26966948	hyper	+
490	993	1	26968948	26972015	hyper	+
491	994	1	26974900	26992440	hyper	+
492	995	1	27011911	27068670	hypo	-
492	996	1	27070670	27090854	hypo	-
493	997	1	27096068	27098001	hypo	-
493	998	1	27099000	27136001	hypo	-
493	999	1	27139000	27167185	hypo	-
494	1000	1	27167622	27180001	hyper	+
494	1001	1	27188000	27191297	hyper	+
495	1002	1	27206645	27207001	hyper	+
495	1003	1	27208000	27211001	hyper	+
495	1004	1	27212000	27233198	hyper	+
496	1005	1	27233199	27276001	hypo	-
496	1006	1	27277000	27503939	hypo	-
496	1007	1	27507000	27508972	hypo	-
497	1008	1	27512547	27520001	hyper	+
497	1009	1	27521000	27523484	hyper	+
498	1010	1	27528542	27553413	hypo	-
499	1011	1	27557201	27696001	hypo	-
499	1012	1	27697000	27727996	hypo	-
500	1013	1	27739000	27781001	hypo	-
500	1014	1	27782000	27815780	hypo	-
500	1015	1	27817780	27929722	hypo	-
501	1016	1	27929723	27953294	hyper	+
502	1017	1	27953295	27959748	hypo	-
502	1018	1	27961748	28042001	hypo	-
502	1019	1	28044000	28060001	hypo	-
502	1020	1	28061000	28120001	hypo	-
502	1021	1	28121000	28170800	hypo	-
503	1022	1	28177000	28204001	hypo	-
503	1023	1	28205000	28211001	hypo	-
503	1024	1	28212000	28223710	hypo	-
504	1025	1	28223723	28226105	hyper	+
504	1026	1	28228105	28229822	hyper	+
504	1027	1	28231822	28233001	hyper	+
504	1028	1	28234000	28247628	hyper	+
505	1029	1	28252000	28297314	hypo	-
506	1030	1	28307641	28310025	hyper	+
506	1031	1	28312025	28313001	hyper	+
506	1032	1	28315000	28320342	hyper	+
506	1033	1	28322342	28342788	hyper	+
506	1034	1	28344788	28345326	hyper	+
507	1035	1	28345327	28399001	hypo	-
507	1036	1	28400000	28453001	hypo	-
509	1037	1	28460000	28558001	hypo	-
509	1038	1	28559000	28709479	hypo	-
510	1039	1	28746272	28800721	hypo	-
510	1040	1	28802721	28846001	hypo	-
510	1041	1	28847000	28889001	hypo	-
511	1042	1	28910806	28932002	hypo	-
512	1043	1	28980486	29276001	hypo	-
512	1044	1	29277000	29429256	hypo	-
513	1045	1	29432779	29445604	hypo	-
514	1046	1	29458747	29463001	hyper	+
514	1047	1	29464000	29469150	hyper	+
515	1048	1	29473283	29476772	hyper	+
515	1049	1	29478772	29486990	hyper	+
515	1050	1	29488990	29493676	hyper	+
516	1051	1	29493677	29535001	hypo	-
516	1052	1	29536000	29578091	hypo	-
517	1053	1	29597067	29602638	hyper	+
517	1054	1	29604638	29612001	hyper	+
517	1055	1	29614000	29639042	hyper	+
517	1056	1	29641042	29643347	hyper	+
519	1057	1	29661634	29663001	hypo	-
519	1058	1	29664000	29694001	hypo	-
519	1059	1	29695000	29697001	hypo	-
519	1060	1	29701999	29729001	hypo	-
519	1061	1	29730000	29736001	hypo	-
519	1062	1	29737000	29737103	hypo	-
519	1063	1	29737335	29745001	hypo	-
519	1064	1	29746000	29781001	hypo	-
519	1065	1	29783000	29790001	hypo	-
519	1066	1	29791000	29842996	hypo	-
520	1067	1	29847032	29859001	hypo	-
520	1068	1	29860000	29908519	hypo	-
521	1069	1	29920005	29942001	hypo	-
522	1070	1	29952360	30083001	hypo	-
523	1071	1	30101141	30238422	hypo	-
524	1072	1	30242472	30260664	hyper	+
525	1073	1	30262664	30311001	hypo	-
525	1074	1	30312000	30383191	hypo	-
526	1075	1	30390732	30413001	hypo	-
526	1076	1	30415000	30451001	hypo	-
526	1077	1	30452000	30542001	hypo	-
526	1078	1	30543000	30573233	hypo	-
526	1079	1	30575233	30582405	hypo	-
526	1080	1	30584405	30608999	hypo	-
527	1081	1	30620426	30646097	hypo	-
528	1082	1	30666693	30667001	hyper	+
528	1083	1	30669000	30673329	hyper	+
529	1084	1	30673409	30680609	hypo	-
529	1085	1	30682609	30686105	hypo	-
531	1086	1	30691111	30705001	hypo	-
531	1087	1	30707000	30707847	hypo	-
532	1088	1	30712973	30717961	hyper	+
532	1089	1	30719961	30721001	hyper	+
532	1090	1	30722000	30723001	hyper	+
532	1091	1	30724000	30737049	hyper	+
533	1092	1	30739495	30769694	hypo	-
533	1093	1	30769869	30802813	hypo	-
534	1094	1	30802814	30822001	hyper	+
534	1095	1	30823000	30865686	hyper	+
535	1096	1	30869238	30872290	hypo	-
535	1097	1	30874290	30875439	hypo	-
536	1098	1	30875440	30886004	hyper	+
536	1099	1	30888004	30898954	hyper	+
537	1100	1	30900954	30942080	hypo	-
538	1101	1	30942081	30947785	hyper	+
539	1102	1	30950235	30959866	hypo	-
540	1103	1	30967448	31005001	hypo	-
540	1104	1	31007320	31016485	hypo	-
540	1105	1	31018485	31019144	hypo	-
541	1106	1	31030078	31043001	hyper	+
541	1107	1	31044000	31052001	hyper	+
541	1108	1	31054000	31133237	hyper	+
541	1109	1	31135237	31149587	hyper	+
542	1110	1	31156433	31176406	hyper	+
542	1111	1	31178406	31220811	hyper	+
543	1112	1	31220812	31220911	hypo	-
543	1113	1	31224839	31306001	hypo	-
544	1114	1	31311280	31339380	hypo	-
545	1115	1	31341444	31343871	hyper	+
545	1116	1	31345871	31364001	hyper	+
545	1117	1	31365000	31366840	hyper	+
545	1118	1	31368840	31373763	hyper	+
546	1119	1	31384139	31411001	hypo	-
546	1120	1	31412000	31433292	hypo	-
547	1121	1	31464179	31469001	hyper	+
547	1122	1	31474000	31501145	hyper	+
548	1123	1	31503469	31535445	hyper	+
548	1124	1	31537445	31540331	hyper	+
549	1125	1	31540332	31554001	hypo	-
549	1126	1	31555000	31615458	hypo	-
549	1127	1	31617458	31654001	hypo	-
549	1128	1	31655000	31730001	hypo	-
550	1129	1	31735000	31770668	hypo	-
550	1130	1	31772668	31812001	hypo	-
550	1131	1	31813000	31826170	hypo	-
550	1132	1	31828170	31955233	hypo	-
551	1133	1	31963291	31990001	hypo	-
551	1134	1	31991000	32034236	hypo	-
551	1135	1	32036236	32065001	hypo	-
551	1136	1	32068000	32073001	hypo	-
551	1137	1	32074000	32074562	hypo	-
551	1138	1	32076562	32098849	hypo	-
552	1139	1	32098850	32140765	hyper	+
553	1140	1	32140766	32172361	hypo	-
553	1141	1	32174806	32187007	hypo	-
554	1142	1	32192484	32214040	hypo	-
555	1143	1	32227954	32317913	hypo	-
556	1144	1	32363814	32403410	hyper	+
557	1145	1	32407317	32453001	hyper	+
557	1146	1	32454000	32501001	hyper	+
557	1147	1	32503000	32507001	hyper	+
557	1148	1	32508000	32529552	hyper	+
558	1149	1	32557360	32569392	hypo	-
559	1150	1	32627384	32639730	hypo	-
560	1151	1	32643533	32654088	hyper	+
561	1152	1	32676702	32702929	hypo	-
562	1153	1	32721603	32870776	hypo	-
563	1154	1	32874510	32879981	hypo	-
563	1155	1	32881981	32896001	hypo	-
563	1156	1	32899000	32915502	hypo	-
564	1157	1	32924051	32925001	hyper	+
564	1158	1	32926000	32932600	hyper	+
565	1159	1	32949339	32975001	hyper	+
565	1160	1	32976000	32989001	hyper	+
565	1161	1	32990000	33069503	hyper	+
566	1162	1	33075294	33109803	hypo	-
567	1163	1	33121828	33129889	hypo	-
568	1164	1	33130138	33155001	hyper	+
568	1165	1	33156000	33205199	hyper	+
569	1166	1	33205329	33209817	hypo	-
569	1167	1	33211817	33284339	hypo	-
569	1168	1	33286339	33291788	hypo	-
570	1169	1	33328214	33339550	hypo	-
571	1170	1	33342684	33353706	hypo	-
571	1171	1	33355706	33356054	hypo	-
572	1172	1	33356055	33364681	hyper	+
573	1173	1	33365183	33406001	hypo	-
573	1174	1	33407000	33451342	hypo	-
574	1175	1	33451343	33582001	hyper	+
574	1176	1	33584000	33637957	hyper	+
574	1177	1	33638256	33645001	hyper	+
574	1178	1	33646000	33652001	hyper	+
574	1179	1	33653000	33667866	hyper	+
575	1180	1	33671827	33712302	hypo	-
575	1181	1	33714302	33719674	hypo	-
576	1182	1	33721717	33739391	hyper	+
576	1183	1	33739564	33744485	hyper	+
577	1184	1	33744661	33755794	hypo	-
577	1185	1	33758143	33759170	hypo	-
578	1186	1	33759171	33812989	hyper	+
579	1187	1	33814989	33815448	hypo	-
579	1188	1	33817448	33824001	hypo	-
579	1189	1	33825000	33837342	hypo	-
579	1190	1	33839342	33849453	hypo	-
580	1191	1	33852073	33882165	hyper	+
581	1192	1	33882166	33883515	hypo	-
581	1193	1	33883726	33891923	hypo	-
582	1194	1	33900251	33905816	hyper	+
584	1195	1	33910954	33945135	hyper	+
584	1196	1	33945302	34005913	hyper	+
584	1197	1	34006301	34010918	hyper	+
584	1198	1	34012179	34029352	hyper	+
585	1199	1	34029353	34041762	hypo	-
586	1200	1	34041763	34074149	hyper	+
587	1201	1	34074169	34079059	hypo	-
588	1202	1	34079060	34126001	hyper	+
588	1203	1	34127000	34177952	hyper	+
588	1204	1	34178343	34236112	hyper	+
588	1205	1	34236793	34310112	hyper	+
589	1206	1	34314003	34325569	hyper	+
590	1207	1	34327197	34330514	hypo	-
590	1208	1	34332514	34334481	hypo	-
591	1209	1	34334482	34344001	hyper	+
591	1210	1	34347000	34356001	hyper	+
591	1211	1	34357000	34357439	hyper	+
591	1212	1	34359439	34371483	hyper	+
592	1213	1	34371484	34375946	hypo	-
592	1214	1	34377946	34386518	hypo	-
593	1215	1	34386635	34418001	hyper	+
593	1216	1	34419000	34431686	hyper	+
594	1217	1	34431695	34431789	hypo	-
594	1218	1	34433789	34434889	hypo	-
594	1219	1	34435227	34435539	hypo	-
594	1220	1	34437539	34437703	hypo	-
595	1221	1	34441581	34445527	hyper	+
595	1222	1	34447527	34451077	hyper	+
595	1223	1	34453077	34457125	hyper	+
597	1224	1	34461714	34472565	hyper	+
597	1225	1	34473380	34476051	hyper	+
598	1226	1	34476052	34485572	hypo	-
598	1227	1	34486047	34516853	hypo	-
598	1228	1	34518853	34521563	hypo	-
599	1229	1	34521564	34535172	hyper	+
600	1230	1	34535291	34537603	hypo	-
601	1231	1	34537605	34553796	hyper	+
602	1232	1	34555796	34558943	hypo	-
602	1233	1	34561011	34570001	hypo	-
602	1234	1	34571000	34579133	hypo	-
602	1235	1	34580216	34603001	hypo	-
603	1236	1	34606000	34620001	hyper	+
603	1237	1	34622000	34632100	hyper	+
604	1238	1	34632101	34634908	hypo	-
604	1239	1	34636908	34639681	hypo	-
605	1240	1	34643409	34677806	hypo	-
605	1241	1	34678793	34698736	hypo	-
605	1242	1	34700736	34719001	hypo	-
605	1243	1	34720000	34723746	hypo	-
605	1244	1	34723985	34743688	hypo	-
607	1245	1	34756195	34771646	hypo	-
608	1246	1	34776609	34793163	hypo	-
609	1247	1	34799611	34801633	hypo	-
609	1248	1	34802304	34802978	hypo	-
610	1249	1	34802979	34805957	hyper	+
610	1250	1	34806507	34837794	hyper	+
611	1251	1	34837795	34841080	hypo	-
612	1252	1	34846328	34849768	hypo	-
612	1253	1	34851992	34858821	hypo	-
613	1254	1	34860289	34885832	hyper	+
614	1255	1	34885833	34915093	hypo	-
615	1256	1	34919880	34929538	hypo	-
615	1257	1	34930674	34942058	hypo	-
616	1258	1	34943635	34950001	hyper	+
616	1259	1	34951000	34961441	hyper	+
616	1260	1	34963441	34969445	hyper	+
617	1261	1	34969497	34970059	hypo	-
617	1262	1	34972059	34978658	hypo	-
618	1263	1	34983485	35021088	hypo	-
618	1264	1	35023088	35023388	hypo	-
618	1265	1	35025388	35030833	hypo	-
619	1266	1	35044729	35052118	hyper	+
620	1267	1	35057881	35075759	hyper	+
620	1268	1	35077759	35097001	hyper	+
620	1269	1	35099044	35103277	hyper	+
621	1270	1	35135914	35162643	hypo	-
622	1271	1	35162644	35170671	hyper	+
622	1272	1	35172671	35174001	hyper	+
622	1273	1	35177000	35177547	hyper	+
622	1274	1	35179547	35180889	hyper	+
623	1275	1	35182889	35205001	hypo	-
623	1276	1	35208000	35216232	hypo	-
623	1277	1	35216404	35254344	hypo	-
624	1278	1	35258010	35262712	hypo	-
624	1279	1	35264712	35270001	hypo	-
625	1280	1	35274113	35285102	hypo	-
626	1281	1	35288413	35305448	hyper	+
627	1282	1	35307448	35311444	hypo	-
627	1283	1	35313444	35314087	hypo	-
627	1284	1	35316087	35318292	hypo	-
628	1285	1	35326034	35351099	hyper	+
629	1286	1	35360593	35382095	hyper	+
630	1287	1	35382096	35414252	hypo	-
631	1288	1	35419024	35473001	hypo	-
631	1289	1	35474000	35484001	hypo	-
631	1290	1	35485000	35508001	hypo	-
631	1291	1	35510000	35558007	hypo	-
632	1292	1	35560784	35612088	hypo	-
633	1293	1	35622085	35632120	hyper	+
634	1294	1	35639494	35703596	hypo	-
635	1295	1	35703597	35715973	hyper	+
636	1296	1	35715974	35721966	hypo	-
636	1297	1	35723966	35787639	hypo	-
637	1298	1	35787640	35788001	hyper	+
637	1299	1	35796000	35800916	hyper	+
637	1300	1	35802916	35808785	hyper	+
638	1301	1	35808786	35821027	hypo	-
639	1302	1	35821028	35823639	hyper	+
640	1303	1	35823640	35825481	hypo	-
640	1304	1	35827609	35838575	hypo	-
641	1305	1	35844138	35874107	hypo	-
642	1306	1	35878668	35893530	hyper	+
643	1307	1	35904842	35941613	hypo	-
643	1308	1	35943613	36030622	hypo	-
643	1309	1	36030928	36043001	hypo	-
643	1310	1	36045000	36051681	hypo	-
643	1311	1	36053681	36058412	hypo	-
643	1312	1	36060412	36067811	hypo	-
644	1313	1	36070400	36103456	hyper	+
644	1314	1	36104295	36106477	hyper	+
645	1315	1	36106478	36122552	hypo	-
645	1316	1	36124552	36130515	hypo	-
646	1317	1	36130516	36239262	hyper	+
647	1318	1	36239263	36242376	hypo	-
647	1319	1	36244523	36250109	hypo	-
647	1320	1	36252109	36254865	hypo	-
647	1321	1	36255049	36259350	hypo	-
647	1322	1	36261350	36268711	hypo	-
647	1323	1	36269876	36282365	hypo	-
648	1324	1	36291483	36300078	hypo	-
650	1325	1	36309733	36327895	hyper	+
650	1326	1	36329895	36368337	hyper	+
651	1327	1	36368338	36368514	hypo	-
651	1328	1	36369602	36373750	hypo	-
652	1329	1	36373942	36378828	hyper	+
652	1330	1	36381852	36390121	hyper	+
653	1331	1	36393605	36407997	hyper	+
654	1332	1	36408102	36408484	hypo	-
654	1333	1	36408924	36409376	hypo	-
654	1334	1	36411376	36412559	hypo	-
655	1335	1	36418888	36441046	hyper	+
656	1336	1	36441047	36443271	hypo	-
656	1337	1	36445452	36446328	hypo	-
657	1338	1	36446329	36460370	hyper	+
658	1339	1	36460371	36465282	hypo	-
659	1340	1	36467282	36470103	hyper	+
661	1341	1	36473620	36510890	hyper	+
663	1342	1	36513875	36541798	hyper	+
663	1343	1	36542132	36543931	hyper	+
665	1344	1	36548271	36552687	hyper	+
665	1345	1	36553048	36556599	hyper	+
665	1346	1	36558926	36572001	hyper	+
665	1347	1	36573000	36579694	hyper	+
666	1348	1	36579695	36586189	hypo	-
666	1349	1	36588189	36588847	hypo	-
667	1350	1	36588848	36608001	hyper	+
667	1351	1	36609000	36647660	hyper	+
667	1352	1	36649660	36654529	hyper	+
668	1353	1	36657969	36670045	hypo	-
668	1354	1	36672045	36681183	hypo	-
668	1355	1	36683473	36691155	hypo	-
669	1356	1	36698223	36702138	hyper	+
670	1357	1	36706244	36708020	hyper	+
670	1358	1	36710223	36746597	hyper	+
670	1359	1	36746785	36755218	hyper	+
670	1360	1	36757218	36757805	hyper	+
670	1361	1	36759805	36770718	hyper	+
670	1362	1	36771414	36779091	hyper	+
670	1363	1	36779300	36785029	hyper	+
670	1364	1	36785719	36786955	hyper	+
671	1365	1	36789275	36826762	hyper	+
672	1366	1	36831463	36899589	hyper	+
673	1367	1	36903712	36937768	hyper	+
674	1368	1	36937769	36937860	hypo	-
674	1369	1	36940329	37028980	hypo	-
674	1370	1	37029575	37063218	hypo	-
675	1371	1	37075136	37181001	hypo	-
675	1372	1	37182000	37194349	hypo	-
675	1373	1	37196349	37197055	hypo	-
675	1374	1	37199055	37205001	hypo	-
675	1375	1	37211000	37218336	hypo	-
675	1376	1	37220336	37228001	hypo	-
675	1377	1	37229000	37261278	hypo	-
675	1378	1	37261487	37277001	hypo	-
677	1379	1	37285425	37289332	hypo	-
678	1380	1	37294712	37299643	hypo	-
678	1381	1	37301721	37303929	hypo	-
679	1382	1	37308661	37414352	hyper	+
680	1383	1	37416569	37428103	hyper	+
682	1384	1	37432094	37538356	hyper	+
684	1385	1	37544514	37596347	hyper	+
685	1386	1	37598347	37606882	hypo	-
686	1387	1	37608882	37612073	hyper	+
687	1388	1	37612788	37614214	hypo	-
687	1389	1	37616214	37687115	hypo	-
687	1390	1	37687538	37718085	hypo	-
687	1391	1	37720284	37751212	hypo	-
688	1392	1	37751213	37769996	hyper	+
689	1393	1	37779000	37789540	hypo	-
690	1394	1	37789541	37855562	hyper	+
691	1395	1	37856745	37863079	hypo	-
691	1396	1	37865628	37871543	hypo	-
691	1397	1	37873543	37873957	hypo	-
692	1398	1	37873958	37875259	hyper	+
692	1399	1	37875842	37888428	hyper	+
694	1400	1	37892403	37900134	hyper	+
695	1401	1	37900135	37933596	hypo	-
695	1402	1	37935596	37937925	hypo	-
696	1403	1	37937926	37953354	hyper	+
697	1404	1	37954487	37968260	hypo	-
697	1405	1	37970260	37978780	hypo	-
697	1406	1	37980780	37984978	hypo	-
698	1407	1	37984979	37994072	hyper	+
700	1408	1	37999610	38046001	hyper	+
700	1409	1	38047000	38103001	hyper	+
700	1410	1	38105000	38122454	hyper	+
701	1411	1	38127609	38128850	hypo	-
701	1412	1	38133401	38175232	hypo	-
702	1413	1	38175233	38209955	hyper	+
702	1414	1	38210526	38218186	hyper	+
703	1415	1	38220588	38230194	hyper	+
704	1416	1	38234626	38235420	hypo	-
704	1417	1	38237420	38239554	hypo	-
704	1418	1	38239792	38240380	hypo	-
705	1419	1	38240381	38298683	hyper	+
706	1420	1	38298684	38306611	hypo	-
707	1421	1	38306612	38355814	hyper	+
708	1422	1	38355815	38358854	hypo	-
708	1423	1	38359432	38360610	hypo	-
709	1424	1	38360611	38384895	hyper	+
710	1425	1	38384910	38391482	hypo	-
711	1426	1	38391483	38438439	hyper	+
712	1427	1	38438440	38445380	hypo	-
713	1428	1	38445381	38450076	hyper	+
714	1429	1	38452615	38457332	hypo	-
715	1430	1	38463044	38511653	hyper	+
716	1431	1	38511654	38514448	hypo	-
717	1432	1	38514449	38541887	hyper	+
718	1433	1	38541888	38545753	hypo	-
719	1434	1	38545760	38585537	hyper	+
720	1435	1	38590473	38626301	hyper	+
721	1436	1	38626302	38626448	hypo	-
721	1437	1	38628304	38662955	hypo	-
721	1438	1	38664955	38706001	hypo	-
721	1439	1	38710000	38724380	hypo	-
721	1440	1	38726380	38746001	hypo	-
721	1441	1	38747000	38775208	hypo	-
722	1442	1	38775209	38780999	hyper	+
723	1443	1	38784174	38795687	hypo	-
724	1444	1	38795735	38809710	hyper	+
725	1445	1	38809711	38833712	hypo	-
725	1446	1	38837160	38865435	hypo	-
726	1447	1	38868266	38878001	hypo	-
726	1448	1	38879000	38896160	hypo	-
726	1449	1	38898359	38946045	hypo	-
726	1450	1	38946240	38985655	hypo	-
727	1451	1	38989681	38999991	hyper	+
728	1452	1	38999992	39008817	hypo	-
728	1453	1	39010817	39024531	hypo	-
728	1454	1	39026531	39039460	hypo	-
729	1455	1	39039577	39044752	hyper	+
730	1456	1	39044753	39080001	hypo	-
731	1457	1	39085942	39192459	hypo	-
731	1458	1	39196212	39327259	hypo	-
732	1459	1	39327421	39339404	hyper	+
733	1460	1	39341404	39343746	hypo	-
734	1461	1	39343747	39361957	hyper	+
734	1462	1	39362127	39365661	hyper	+
736	1463	1	39369999	39460798	hyper	+
737	1464	1	39460799	39468044	hypo	-
738	1465	1	39468045	39476561	hyper	+
740	1466	1	39480888	39486393	hyper	+
741	1467	1	39498413	39516896	hypo	-
741	1468	1	39518896	39519531	hypo	-
741	1469	1	39521531	39525488	hypo	-
742	1470	1	39525516	39530347	hyper	+
742	1471	1	39532347	39533207	hyper	+
743	1472	1	39533208	39535300	hypo	-
743	1473	1	39536432	39537449	hypo	-
744	1474	1	39537450	39546876	hyper	+
744	1475	1	39548876	39575431	hyper	+
745	1476	1	39577839	39598749	hypo	-
746	1477	1	39604468	39610465	hypo	-
746	1478	1	39612465	39649182	hypo	-
746	1479	1	39652176	39661689	hypo	-
747	1480	1	39661690	39664859	hyper	+
748	1481	1	39664860	39694277	hypo	-
748	1482	1	39696277	39718997	hypo	-
749	1483	1	39721183	39723045	hyper	+
750	1484	1	39723046	39768320	hypo	-
750	1485	1	39771174	39785057	hypo	-
750	1486	1	39787057	39796001	hypo	-
750	1487	1	39798000	39818473	hypo	-
750	1488	1	39820473	39895436	hypo	-
750	1489	1	39897436	39900110	hypo	-
750	1490	1	39902244	39902510	hypo	-
751	1491	1	39902539	39925876	hyper	+
752	1492	1	39929049	39933082	hypo	-
753	1493	1	39933083	39935755	hyper	+
754	1494	1	39935983	39936257	hypo	-
754	1495	1	39936794	39938231	hypo	-
755	1496	1	39938232	39956602	hyper	+
756	1497	1	39956603	39961371	hypo	-
757	1498	1	39966015	40029106	hyper	+
758	1499	1	40030464	40035633	hypo	-
759	1500	1	40035756	40045178	hyper	+
760	1501	1	40061571	40070720	hyper	+
761	1502	1	40080077	40083853	hypo	-
761	1503	1	40086064	40087153	hypo	-
762	1504	1	40087154	40105001	hyper	+
762	1505	1	40107000	40128030	hyper	+
763	1506	1	40128031	40211036	hypo	-
763	1507	1	40213036	40213203	hypo	-
764	1508	1	40215203	40225080	hyper	+
764	1509	1	40227080	40235413	hyper	+
765	1510	1	40235414	40240001	hypo	-
766	1511	1	40241000	40266404	hyper	+
766	1512	1	40266937	40306001	hyper	+
767	1513	1	40310473	40317608	hyper	+
768	1514	1	40320883	40325509	hypo	-
768	1515	1	40326183	40465939	hypo	-
768	1516	1	40467939	40470243	hypo	-
769	1517	1	40471008	40497706	hyper	+
770	1518	1	40497738	40506001	hypo	-
770	1519	1	40507000	40515362	hypo	-
770	1520	1	40517362	40525001	hypo	-
770	1521	1	40528000	40536172	hypo	-
771	1522	1	40536265	40546203	hyper	+
772	1523	1	40549683	40577362	hypo	-
772	1524	1	40579362	40580059	hypo	-
772	1525	1	40582059	40582777	hypo	-
773	1526	1	40582778	40595001	hyper	+
773	1527	1	40596000	40604001	hyper	+
773	1528	1	40605000	40632901	hyper	+
774	1529	1	40632902	40674714	hypo	-
775	1530	1	40686115	40695658	hyper	+
776	1531	1	40702000	40767766	hypo	-
776	1532	1	40767945	40771568	hypo	-
777	1533	1	40771569	40778001	hyper	+
777	1534	1	40780000	40788722	hyper	+
778	1535	1	40791001	40805601	hypo	-
778	1536	1	40807601	40809237	hypo	-
779	1537	1	40815245	40825985	hypo	-
780	1538	1	40827598	40859591	hyper	+
780	1539	1	40861591	40863588	hyper	+
781	1540	1	40866411	40868237	hypo	-
781	1541	1	40870237	40883995	hypo	-
781	1542	1	40885995	40893790	hypo	-
782	1543	1	40893791	40914398	hyper	+
783	1544	1	40914399	41006893	hypo	-
784	1545	1	41010832	41012387	hypo	-
784	1546	1	41014387	41018670	hypo	-
784	1547	1	41020670	41046001	hypo	-
784	1548	1	41048000	41088001	hypo	-
785	1549	1	41091000	41182001	hypo	-
785	1550	1	41185000	41275428	hypo	-
785	1551	1	41277735	41319001	hypo	-
785	1552	1	41321000	41350079	hypo	-
786	1553	1	41355257	41359441	hypo	-
786	1554	1	41362153	41379927	hypo	-
786	1555	1	41382885	41390957	hypo	-
787	1556	1	41390958	41409310	hyper	+
788	1557	1	41424766	41450110	hypo	-
789	1558	1	41456125	41495604	hypo	-
790	1559	1	41500173	41510774	hypo	-
791	1560	1	41519457	41561891	hyper	+
791	1561	1	41563891	41569287	hyper	+
792	1562	1	41570839	42107037	hypo	-
793	1563	1	42145056	42151001	hyper	+
793	1564	1	42152000	42155001	hyper	+
793	1565	1	42156000	42164530	hyper	+
793	1566	1	42166530	42168032	hyper	+
794	1567	1	42179354	42180776	hypo	-
794	1568	1	42182776	42261956	hypo	-
794	1569	1	42262166	42266616	hypo	-
795	1570	1	42281903	42289761	hypo	-
796	1571	1	42297190	42302020	hyper	+
796	1572	1	42304020	42335548	hyper	+
797	1573	1	42335549	42370384	hypo	-
798	1574	1	42388139	42416072	hyper	+
798	1575	1	42416265	42491566	hyper	+
798	1576	1	42492074	42510001	hyper	+
798	1577	1	42511000	42541653	hyper	+
799	1578	1	42546039	42547916	hypo	-
799	1579	1	42549916	42628341	hypo	-
800	1580	1	42630432	42647377	hyper	+
801	1581	1	42647378	42665672	hypo	-
801	1582	1	42667672	42684253	hypo	-
801	1583	1	42685140	42686176	hypo	-
801	1584	1	42687005	42693925	hypo	-
801	1585	1	42695286	42695518	hypo	-
801	1586	1	42699208	42705816	hypo	-
802	1587	1	42710025	42713196	hypo	-
802	1588	1	42713834	42714386	hypo	-
802	1589	1	42714582	42720685	hypo	-
802	1590	1	42722685	42726664	hypo	-
802	1591	1	42729220	42730006	hypo	-
803	1592	1	42730007	42743811	hyper	+
804	1593	1	42748246	42764226	hyper	+
805	1594	1	42764227	42770147	hypo	-
805	1595	1	42772328	42772454	hypo	-
805	1596	1	42774454	42777909	hypo	-
806	1597	1	42780429	42780500	hypo	-
806	1598	1	42780667	42850871	hypo	-
807	1599	1	42852871	42896507	hyper	+
808	1600	1	42899490	42908367	hyper	+
809	1601	1	42908375	42952739	hypo	-
809	1602	1	42954872	43032270	hypo	-
809	1603	1	43033111	43046863	hypo	-
810	1604	1	43046864	43090098	hyper	+
811	1605	1	43090099	43091656	hypo	-
811	1606	1	43092998	43097202	hypo	-
812	1607	1	43100541	43119477	hyper	+
813	1608	1	43119478	43121442	hypo	-
813	1609	1	43123442	43123472	hypo	-
813	1610	1	43123981	43161961	hypo	-
813	1611	1	43164405	43212514	hypo	-
813	1612	1	43214514	43237106	hypo	-
814	1613	1	43279689	43323721	hypo	-
815	1614	1	43334433	43405639	hypo	-
815	1615	1	43407639	43445210	hypo	-
815	1616	1	43447751	43449151	hypo	-
816	1617	1	43449152	43456503	hyper	+
817	1618	1	43456504	43462036	hypo	-
818	1619	1	43462037	43467945	hyper	+
819	1620	1	43467946	43473413	hypo	-
820	1621	1	43475748	43506501	hyper	+
821	1622	1	43514532	43542364	hyper	+
822	1623	1	43549948	43553985	hyper	+
822	1624	1	43554253	43574001	hyper	+
822	1625	1	43575000	43602892	hyper	+
823	1626	1	43602893	43603332	hypo	-
823	1627	1	43605332	43686001	hypo	-
823	1628	1	43691000	43730674	hypo	-
823	1629	1	43730909	43745466	hypo	-
824	1630	1	43745467	43824334	hyper	+
825	1631	1	43824335	43825867	hypo	-
825	1632	1	43828252	43886045	hypo	-
825	1633	1	43888045	43898063	hypo	-
825	1634	1	43898323	43920051	hypo	-
826	1635	1	43920703	43931903	hyper	+
828	1636	1	43935675	44013685	hyper	+
829	1637	1	44013686	44083235	hypo	-
830	1638	1	44083236	44100331	hyper	+
831	1639	1	44100332	44100555	hypo	-
831	1640	1	44102766	44105972	hypo	-
832	1641	1	44105973	44116417	hyper	+
834	1642	1	44120957	44144940	hyper	+
835	1643	1	44144941	44147446	hypo	-
836	1644	1	44149772	44182094	hyper	+
837	1645	1	44182379	44198646	hypo	-
837	1646	1	44199188	44212162	hypo	-
837	1647	1	44214162	44216961	hypo	-
837	1648	1	44218961	44288666	hypo	-
839	1649	1	44299665	44309425	hypo	-
840	1650	1	44316110	44328001	hypo	-
840	1651	1	44330000	44359052	hypo	-
841	1652	1	44381064	44390001	hypo	-
842	1653	1	44396218	44422725	hypo	-
843	1654	1	44422726	44424001	hyper	+
843	1655	1	44425000	44447001	hyper	+
843	1656	1	44448000	44463169	hyper	+
844	1657	1	44464444	44481001	hypo	-
845	1658	1	44498000	44544672	hypo	-
845	1659	1	44546672	44551511	hypo	-
845	1660	1	44553511	44607001	hypo	-
845	1661	1	44608000	44678286	hypo	-
846	1662	1	44678287	44693001	hyper	+
846	1663	1	44694000	44722001	hyper	+
846	1664	1	44723000	44742221	hyper	+
846	1665	1	44744221	44757928	hyper	+
847	1666	1	44760045	44782126	hyper	+
848	1667	1	44785331	44797824	hyper	+
849	1668	1	44797825	44815646	hypo	-
850	1669	1	44830571	44849785	hyper	+
851	1670	1	44860201	44903001	hypo	-
851	1671	1	44904000	44932238	hypo	-
852	1672	1	44939916	44959001	hypo	-
852	1673	1	44960000	44970001	hypo	-
852	1674	1	44972000	44994317	hypo	-
853	1675	1	45017053	45025504	hyper	+
853	1676	1	45027504	45051963	hyper	+
854	1677	1	45059369	45062001	hyper	+
854	1678	1	45063000	45067096	hyper	+
854	1679	1	45069096	45077213	hyper	+
855	1680	1	45090843	45162014	hypo	-
856	1681	1	45167000	45311538	hypo	-
856	1682	1	45313538	45451192	hypo	-
857	1683	1	45467853	45501282	hypo	-
857	1684	1	45503282	45557001	hypo	-
857	1685	1	45559000	45594001	hypo	-
857	1686	1	45596000	45610001	hypo	-
858	1687	1	45618661	45632001	hypo	-
858	1688	1	45635000	45664588	hypo	-
859	1689	1	45716014	45730074	hypo	-
860	1690	1	45742174	45746001	hyper	+
860	1691	1	45752144	45753708	hyper	+
860	1692	1	45755708	45758313	hyper	+
860	1693	1	45760313	45776245	hyper	+
861	1694	1	45776246	45778376	hypo	-
861	1695	1	45780376	45795129	hypo	-
861	1696	1	45797129	45797261	hypo	-
862	1697	1	45797262	45828387	hyper	+
863	1698	1	45828835	45855802	hypo	-
863	1699	1	45857802	45923594	hypo	-
863	1700	1	45926146	45944816	hypo	-
864	1701	1	45944817	45952001	hyper	+
864	1702	1	45953000	45969017	hyper	+
865	1703	1	45969018	46010266	hypo	-
865	1704	1	46012266	46066726	hypo	-
865	1705	1	46068738	46088738	hypo	-
865	1706	1	46089409	46215849	hypo	-
866	1707	1	46215850	46267001	hyper	+
866	1708	1	46268000	46283001	hyper	+
866	1709	1	46285000	46335001	hyper	+
866	1710	1	46336000	46357566	hyper	+
866	1711	1	46359566	46376005	hyper	+
867	1712	1	46376006	46383001	hypo	-
867	1713	1	46384000	46425383	hypo	-
867	1714	1	46427383	46429387	hypo	-
868	1715	1	46450048	46475001	hyper	+
868	1716	1	46476000	46494725	hyper	+
868	1717	1	46496725	46507512	hyper	+
869	1718	1	46510560	46520514	hyper	+
869	1719	1	46523000	46527613	hyper	+
869	1720	1	46529613	46543189	hyper	+
869	1721	1	46545189	46569102	hyper	+
870	1722	1	46600112	46608961	hyper	+
870	1723	1	46610961	46613492	hyper	+
871	1724	1	46631377	46639158	hypo	-
872	1725	1	46641923	46650001	hyper	+
872	1726	1	46654179	46685500	hyper	+
872	1727	1	46687500	46703001	hyper	+
872	1728	1	46704000	46716001	hyper	+
872	1729	1	46717000	46719001	hyper	+
872	1730	1	46720000	46730775	hyper	+
872	1731	1	46732775	46769074	hyper	+
872	1732	1	46771074	46775233	hyper	+
872	1733	1	46777233	46790428	hyper	+
872	1734	1	46792428	46793801	hyper	+
872	1735	1	46795801	46798228	hyper	+
872	1736	1	46800228	46805001	hyper	+
872	1737	1	46806000	46847001	hyper	+
872	1738	1	46848000	46849546	hyper	+
873	1739	1	46849547	46852575	hypo	-
873	1740	1	46854204	46856641	hypo	-
874	1741	1	46856842	46885787	hyper	+
875	1742	1	46889979	46901135	hyper	+
876	1743	1	46901136	46903258	hypo	-
876	1744	1	46906901	46941001	hypo	-
876	1745	1	46942000	46946001	hypo	-
876	1746	1	46947000	46979001	hypo	-
876	1747	1	46981000	47063797	hypo	-
878	1748	1	47071050	47088001	hypo	-
878	1749	1	47089000	47143693	hypo	-
879	1750	1	47154259	47156001	hypo	-
879	1751	1	47158000	47194001	hypo	-
879	1752	1	47195000	47218418	hypo	-
880	1753	1	47223242	47227755	hypo	-
880	1754	1	47229755	47249001	hypo	-
880	1755	1	47250000	47250914	hypo	-
881	1756	1	47259731	47265466	hypo	-
881	1757	1	47267466	47392743	hypo	-
882	1758	1	47396547	47437184	hypo	-
883	1759	1	47437185	47438162	hyper	+
883	1760	1	47440162	47447606	hyper	+
884	1761	1	47456779	47484081	hyper	+
885	1762	1	47484082	47497750	hypo	-
886	1763	1	47511544	47564609	hypo	-
886	1764	1	47566609	47583235	hypo	-
887	1765	1	47586000	47639001	hypo	-
887	1766	1	47640000	47763001	hypo	-
887	1767	1	47764000	47781281	hypo	-
888	1768	1	47791000	47873189	hypo	-
889	1769	1	47881888	47954574	hypo	-
891	1770	1	47974740	47995001	hypo	-
891	1771	1	47998000	48084908	hypo	-
892	1772	1	48144412	48268001	hypo	-
892	1773	1	48269000	48290899	hypo	-
893	1774	1	48301690	48322001	hyper	+
893	1775	1	48325000	48327001	hyper	+
893	1776	1	48329000	48336087	hyper	+
895	1777	1	48364140	48390001	hypo	-
895	1778	1	48392000	48468385	hypo	-
896	1779	1	48480307	48548715	hypo	-
897	1780	1	48548716	48580767	hyper	+
898	1781	1	48580768	48666504	hypo	-
899	1782	1	48674000	48737998	hypo	-
900	1783	1	48737999	48740001	hyper	+
900	1784	1	48742000	48742696	hyper	+
901	1785	1	48742725	48801001	hypo	-
901	1786	1	48805000	48861363	hypo	-
902	1787	1	48867279	48928001	hypo	-
902	1788	1	48929000	48964001	hypo	-
903	1789	1	48981000	49000365	hypo	-
904	1790	1	49005472	49114316	hypo	-
904	1791	1	49117000	49125290	hypo	-
905	1792	1	49142758	49154001	hypo	-
905	1793	1	49155000	49159001	hypo	-
905	1794	1	49160000	49174795	hypo	-
906	1795	1	49181324	49244616	hypo	-
906	1796	1	49246616	49259233	hypo	-
907	1797	1	49285608	49297058	hypo	-
907	1798	1	49299058	49320939	hypo	-
909	1799	1	49328785	49385001	hypo	-
909	1800	1	49386000	49386281	hypo	-
910	1801	1	49396950	49399001	hypo	-
910	1802	1	49400000	49415739	hypo	-
911	1803	1	49419457	49520021	hypo	-
911	1804	1	49522021	49524957	hypo	-
912	1805	1	49542784	49548001	hypo	-
912	1806	1	49550000	49610001	hypo	-
912	1807	1	49611000	49640220	hypo	-
913	1808	1	49651761	49718058	hypo	-
915	1809	1	49730194	49750847	hypo	-
916	1810	1	49754413	49759001	hypo	-
916	1811	1	49760000	49799001	hypo	-
916	1812	1	49800000	49829001	hypo	-
917	1813	1	49835000	49850001	hypo	-
917	1814	1	49852000	49879001	hypo	-
917	1815	1	49885000	49886001	hypo	-
917	1816	1	49887000	49923108	hypo	-
918	1817	1	49923109	49929001	hyper	+
918	1818	1	49930000	49938863	hyper	+
919	1819	1	49943113	50088001	hypo	-
919	1820	1	50089000	50159001	hypo	-
919	1821	1	50161000	50382001	hypo	-
919	1822	1	50388000	50397001	hypo	-
919	1823	1	50398000	50443001	hypo	-
920	1824	1	50464863	50479001	hypo	-
920	1825	1	50482000	50568001	hypo	-
920	1826	1	50569000	50608001	hypo	-
920	1827	1	50609000	50746863	hypo	-
921	1828	1	50749222	50900647	hypo	-
921	1829	1	50902647	50926585	hypo	-
921	1830	1	50928191	50934636	hypo	-
922	1831	1	51006595	51016898	hypo	-
923	1832	1	51027825	51045607	hypo	-
924	1833	1	51064508	51094570	hypo	-
925	1834	1	51104523	51132283	hypo	-
926	1835	1	51144940	51154001	hyper	+
926	1836	1	51155000	51167276	hyper	+
926	1837	1	51169276	51169608	hyper	+
927	1838	1	51169609	51289126	hypo	-
927	1839	1	51291126	51370001	hypo	-
927	1840	1	51371000	51384001	hypo	-
927	1841	1	51386000	51396542	hypo	-
927	1842	1	51398542	51420001	hypo	-
927	1843	1	51423000	51426594	hypo	-
927	1844	1	51426789	51469007	hypo	-
928	1845	1	51469008	51476453	hyper	+
929	1846	1	51478913	51482878	hypo	-
930	1847	1	51493130	51508619	hyper	+
931	1848	1	51508620	51511335	hypo	-
931	1849	1	51513335	51521229	hypo	-
931	1850	1	51523229	51564749	hypo	-
931	1851	1	51566749	51574590	hypo	-
932	1852	1	51579583	51585572	hypo	-
933	1853	1	51585581	51596784	hyper	+
934	1854	1	51608785	51615558	hyper	+
935	1855	1	51618847	51628933	hyper	+
936	1856	1	51628934	51630669	hypo	-
936	1857	1	51632669	51669691	hypo	-
936	1858	1	51671691	51682001	hypo	-
936	1859	1	51685000	51729834	hypo	-
936	1860	1	51731834	51732650	hypo	-
937	1861	1	51732965	51775001	hyper	+
937	1862	1	51776000	51867001	hyper	+
937	1863	1	51871000	51882907	hyper	+
938	1864	1	51882908	51899204	hypo	-
939	1865	1	51899205	51913182	hyper	+
940	1866	1	51913183	51914983	hypo	-
940	1867	1	51916523	51925729	hypo	-
940	1868	1	51927729	51939987	hypo	-
941	1869	1	51940045	51971148	hyper	+
941	1870	1	51973148	51973223	hyper	+
941	1871	1	51975223	51976476	hyper	+
941	1872	1	51978476	51979287	hyper	+
941	1873	1	51981287	51983992	hyper	+
941	1874	1	51985992	52046001	hyper	+
941	1875	1	52047000	52096001	hyper	+
941	1876	1	52097000	52111443	hyper	+
942	1877	1	52111444	52111837	hypo	-
942	1878	1	52114017	52119228	hypo	-
942	1879	1	52121438	52123104	hypo	-
943	1880	1	52133487	52140564	hypo	-
944	1881	1	52141223	52182001	hyper	+
944	1882	1	52183000	52228330	hyper	+
945	1883	1	52228331	52231257	hypo	-
945	1884	1	52233715	52296001	hypo	-
945	1885	1	52297000	52373339	hypo	-
945	1886	1	52375339	52399001	hypo	-
945	1887	1	52400000	52408732	hypo	-
945	1888	1	52410732	52411836	hypo	-
946	1889	1	52411837	52427853	hyper	+
947	1890	1	52456642	52458001	hyper	+
947	1891	1	52459000	52493027	hyper	+
948	1892	1	52493039	52498679	hypo	-
948	1893	1	52501030	52589001	hypo	-
949	1894	1	52595230	52597874	hypo	-
949	1895	1	52598175	52598499	hypo	-
949	1896	1	52600499	52609954	hypo	-
950	1897	1	52617468	52620001	hypo	-
950	1898	1	52621000	52623486	hypo	-
950	1899	1	52625486	52630490	hypo	-
950	1900	1	52631084	52631932	hypo	-
951	1901	1	52631933	52652497	hyper	+
952	1902	1	52656436	52724936	hyper	+
953	1903	1	52724937	52726359	hypo	-
953	1904	1	52730148	52732104	hypo	-
953	1905	1	52734104	52785401	hypo	-
954	1906	1	52785402	52799656	hyper	+
955	1907	1	52802640	52815723	hypo	-
955	1908	1	52817938	52844793	hypo	-
955	1909	1	52847013	52860890	hypo	-
956	1910	1	52860891	52873900	hyper	+
957	1911	1	52874048	52893592	hypo	-
958	1912	1	52916364	52935001	hyper	+
958	1913	1	52940000	52942001	hyper	+
958	1914	1	52943000	52952541	hyper	+
958	1915	1	52953430	52992001	hyper	+
958	1916	1	52993000	53014212	hyper	+
959	1917	1	53014213	53018297	hypo	-
959	1918	1	53020297	53112019	hypo	-
959	1919	1	53114019	53116684	hypo	-
960	1920	1	53117282	53129001	hyper	+
961	1921	1	53140404	53227001	hyper	+
961	1922	1	53230000	53233001	hyper	+
961	1923	1	53234000	53235001	hyper	+
961	1924	1	53239000	53283001	hyper	+
961	1925	1	53284000	53294441	hyper	+
963	1926	1	53299309	53313403	hyper	+
963	1927	1	53315403	53328176	hyper	+
964	1928	1	53328177	53332001	hypo	-
964	1929	1	53335000	53341998	hypo	-
965	1930	1	53342059	53350752	hyper	+
966	1931	1	53352900	53370823	hypo	-
967	1932	1	53376425	53384001	hypo	-
967	1933	1	53388000	53389001	hypo	-
967	1934	1	53391000	53396824	hypo	-
968	1935	1	53396825	53407628	hyper	+
968	1936	1	53409628	53445001	hyper	+
968	1937	1	53447000	53458001	hyper	+
968	1938	1	53459000	53504001	hyper	+
968	1939	1	53511000	53513001	hyper	+
968	1940	1	53514000	53517001	hyper	+
968	1941	1	53518000	53606852	hyper	+
970	1942	1	53615261	53655001	hypo	-
970	1943	1	53656000	53695001	hypo	-
970	1944	1	53697000	53704784	hypo	-
970	1945	1	53706941	53745001	hypo	-
970	1946	1	53749000	53757598	hypo	-
971	1947	1	53757862	53773948	hyper	+
972	1948	1	53776613	53783224	hypo	-
972	1949	1	53785396	53807094	hypo	-
973	1950	1	53807095	53826001	hyper	+
973	1951	1	53827000	53870324	hyper	+
974	1952	1	53870325	53879779	hypo	-
975	1953	1	53879987	53887665	hyper	+
976	1954	1	53887669	53903882	hypo	-
977	1955	1	53939328	53943507	hypo	-
978	1956	1	53949257	53992903	hypo	-
979	1957	1	53997345	54025861	hypo	-
980	1958	1	54035139	54102971	hypo	-
981	1959	1	54105553	54192048	hypo	-
981	1960	1	54194048	54194095	hypo	-
981	1961	1	54195415	54200544	hypo	-
981	1962	1	54202544	54209836	hypo	-
982	1963	1	54231398	54233372	hypo	-
982	1964	1	54235372	54250499	hypo	-
983	1965	1	54252683	54316001	hyper	+
983	1966	1	54317000	54369001	hyper	+
983	1967	1	54371000	54405985	hyper	+
984	1968	1	54408488	54411001	hyper	+
984	1969	1	54414000	54434001	hyper	+
984	1970	1	54435000	54437089	hyper	+
986	1971	1	54439933	54453270	hyper	+
987	1972	1	54466744	54555250	hyper	+
988	1973	1	54555251	54555888	hypo	-
988	1974	1	54558112	54618001	hypo	-
988	1975	1	54620000	54622606	hypo	-
989	1976	1	54626517	54638820	hyper	+
989	1977	1	54640820	54897054	hyper	+
990	1978	1	54899960	54923552	hyper	+
991	1979	1	54923553	54924562	hypo	-
991	1980	1	54926847	54929360	hypo	-
992	1981	1	54929361	54958264	hyper	+
993	1982	1	54958265	54958806	hypo	-
993	1983	1	54960806	54961597	hypo	-
993	1984	1	54963597	54964001	hypo	-
993	1985	1	54965000	54965124	hypo	-
993	1986	1	54967124	54967863	hypo	-
994	1987	1	54983255	55024603	hyper	+
995	1988	1	55024604	55025538	hypo	-
995	1989	1	55029599	55042248	hypo	-
995	1990	1	55044248	55046287	hypo	-
995	1991	1	55048287	55052185	hypo	-
995	1992	1	55054185	55055001	hypo	-
995	1993	1	55056000	55058037	hypo	-
996	1994	1	55058131	55086243	hyper	+
997	1995	1	55089950	55123104	hypo	-
[truncated: 93,274 more rows]
