# Supplementary material for: Deep sequencing and de novo assembly of the mouse oocyte transcriptome define the contribution of transcription to the DNA methylation landscape
Source: Genome Biol. 2015 Sep 25;16:209. doi: 10.1186/s13059-015-0769-z (PMC4582738; doi:10.1186/s13059-015-0769-z)
Supplement: Additional file 5: — A gtf file corresponding to the annotation of oocyte transcripts according to our transcriptome assembly (GRCm38 assembly; this version does not include expressed independent repetitive elements). (GTF 50970 kb) [file 13059_2015_769_MOESM5_ESM.gtf]

1	CuffClean	transcript	3201005	3671507	1	-	.	transcript_id "TCONS_00003969"
1	CuffClean	exon	3201005	3207317	1	-	.	transcript_id "TCONS_00003969"
1	CuffClean	exon	3213439	3216968	1	-	.	transcript_id "TCONS_00003969"
1	CuffClean	exon	3421702	3421901	1	-	.	transcript_id "TCONS_00003969"
1	CuffClean	exon	3670552	3671507	1	-	.	transcript_id "TCONS_00003969"
1	CuffClean	transcript	3322959	3421898	1	-	.	transcript_id "TCONS_00003970"
1	CuffClean	exon	3322959	3323760	1	-	.	transcript_id "TCONS_00003970"
1	CuffClean	exon	3421702	3421898	1	-	.	transcript_id "TCONS_00003970"
1	CuffClean	transcript	3466587	3513553	1	+	.	transcript_id "NOMERGE_TCONS_00000001"
1	CuffClean	exon	3466587	3466687	1	+	.	transcript_id "NOMERGE_TCONS_00000001"
1	CuffClean	exon	3513405	3513553	1	+	.	transcript_id "NOMERGE_TCONS_00000001"
1	CuffClean	transcript	3515733	3526740	1	-	.	transcript_id "TCONS_00003971"
1	CuffClean	exon	3515733	3517016	1	-	.	transcript_id "TCONS_00003971"
1	CuffClean	exon	3517613	3517717	1	-	.	transcript_id "TCONS_00003971"
1	CuffClean	exon	3523427	3523692	1	-	.	transcript_id "TCONS_00003971"
1	CuffClean	exon	3526200	3526740	1	-	.	transcript_id "TCONS_00003971"
1	CuffClean	transcript	3648142	3671507	1	-	.	transcript_id "TCONS_00003975"
1	CuffClean	exon	3648142	3648387	1	-	.	transcript_id "TCONS_00003975"
1	CuffClean	exon	3670552	3671507	1	-	.	transcript_id "TCONS_00003975"
1	CuffClean	transcript	3667835	3671507	1	-	.	transcript_id "TCONS_00003976"
1	CuffClean	exon	3667835	3668675	1	-	.	transcript_id "TCONS_00003976"
1	CuffClean	exon	3670552	3671507	1	-	.	transcript_id "TCONS_00003976"
1	CuffClean	transcript	3855093	3857147	1	+	.	transcript_id "TCONS_00000003"
1	CuffClean	exon	3855093	3857147	1	+	.	transcript_id "TCONS_00000003"
1	CuffClean	transcript	3900015	3901995	1	-	.	transcript_id "TCONS_00003977"
1	CuffClean	exon	3900015	3901542	1	-	.	transcript_id "TCONS_00003977"
1	CuffClean	exon	3901939	3901995	1	-	.	transcript_id "TCONS_00003977"
1	CuffClean	transcript	3900015	3986334	1	-	.	transcript_id "TCONS_00003979"
1	CuffClean	exon	3900015	3901542	1	-	.	transcript_id "TCONS_00003979"
1	CuffClean	exon	3985160	3986334	1	-	.	transcript_id "TCONS_00003979"
1	CuffClean	transcript	3900015	3986334	1	-	.	transcript_id "TCONS_00003978"
1	CuffClean	exon	3900015	3901542	1	-	.	transcript_id "TCONS_00003978"
1	CuffClean	exon	3905651	3906134	1	-	.	transcript_id "TCONS_00003978"
1	CuffClean	exon	3985160	3986334	1	-	.	transcript_id "TCONS_00003978"
1	CuffClean	transcript	3917989	3986334	1	-	.	transcript_id "TCONS_00003981"
1	CuffClean	exon	3917989	3918326	1	-	.	transcript_id "TCONS_00003981"
1	CuffClean	exon	3985160	3986334	1	-	.	transcript_id "TCONS_00003981"
1	CuffClean	transcript	3971913	3986334	1	-	.	transcript_id "TCONS_00003982"
1	CuffClean	exon	3971913	3972107	1	-	.	transcript_id "TCONS_00003982"
1	CuffClean	exon	3985160	3986334	1	-	.	transcript_id "TCONS_00003982"
1	CuffClean	transcript	4139431	4170378	1	-	.	transcript_id "TCONS_00003985"
1	CuffClean	exon	4139431	4139739	1	-	.	transcript_id "TCONS_00003985"
1	CuffClean	exon	4142612	4142766	1	-	.	transcript_id "TCONS_00003985"
1	CuffClean	exon	4147812	4148744	1	-	.	transcript_id "TCONS_00003985"
1	CuffClean	exon	4163855	4163941	1	-	.	transcript_id "TCONS_00003985"
1	CuffClean	exon	4170205	4170378	1	-	.	transcript_id "TCONS_00003985"
1	CuffClean	transcript	4147598	4170378	1	-	.	transcript_id "TCONS_00003986"
1	CuffClean	exon	4147598	4147963	1	-	.	transcript_id "TCONS_00003986"
1	CuffClean	exon	4148612	4148744	1	-	.	transcript_id "TCONS_00003986"
1	CuffClean	exon	4163855	4163941	1	-	.	transcript_id "TCONS_00003986"
1	CuffClean	exon	4170205	4170378	1	-	.	transcript_id "TCONS_00003986"
1	CuffClean	transcript	4197537	4228603	1	-	.	transcript_id "TCONS_00003987"
1	CuffClean	exon	4197537	4197641	1	-	.	transcript_id "TCONS_00003987"
1	CuffClean	exon	4206660	4206837	1	-	.	transcript_id "TCONS_00003987"
1	CuffClean	exon	4226611	4226823	1	-	.	transcript_id "TCONS_00003987"
1	CuffClean	exon	4228443	4228603	1	-	.	transcript_id "TCONS_00003987"
1	CuffClean	transcript	4230958	4243256	1	-	.	transcript_id "TCONS_00003988"
1	CuffClean	exon	4230958	4231144	1	-	.	transcript_id "TCONS_00003988"
1	CuffClean	exon	4243133	4243256	1	-	.	transcript_id "TCONS_00003988"
1	CuffClean	transcript	4243424	4268909	1	-	.	transcript_id "TCONS_00003989"
1	CuffClean	exon	4243424	4243448	1	-	.	transcript_id "TCONS_00003989"
1	CuffClean	exon	4243543	4243619	1	-	.	transcript_id "TCONS_00003989"
1	CuffClean	exon	4245031	4245106	1	-	.	transcript_id "TCONS_00003989"
1	CuffClean	exon	4261527	4261605	1	-	.	transcript_id "TCONS_00003989"
1	CuffClean	exon	4267469	4267620	1	-	.	transcript_id "TCONS_00003989"
1	CuffClean	exon	4268478	4268909	1	-	.	transcript_id "TCONS_00003989"
1	CuffClean	transcript	4243424	4311431	1	-	.	transcript_id "TCONS_00003990"
1	CuffClean	exon	4243424	4243448	1	-	.	transcript_id "TCONS_00003990"
1	CuffClean	exon	4243543	4243619	1	-	.	transcript_id "TCONS_00003990"
1	CuffClean	exon	4245031	4245106	1	-	.	transcript_id "TCONS_00003990"
1	CuffClean	exon	4261527	4261605	1	-	.	transcript_id "TCONS_00003990"
1	CuffClean	exon	4267469	4267620	1	-	.	transcript_id "TCONS_00003990"
1	CuffClean	exon	4284766	4284898	1	-	.	transcript_id "TCONS_00003990"
1	CuffClean	exon	4292926	4293012	1	-	.	transcript_id "TCONS_00003990"
1	CuffClean	exon	4311270	4311431	1	-	.	transcript_id "TCONS_00003990"
1	CuffClean	transcript	4283584	4311431	1	-	.	transcript_id "TCONS_00003992"
1	CuffClean	exon	4283584	4283688	1	-	.	transcript_id "TCONS_00003992"
1	CuffClean	exon	4284766	4284898	1	-	.	transcript_id "TCONS_00003992"
1	CuffClean	exon	4292926	4293012	1	-	.	transcript_id "TCONS_00003992"
1	CuffClean	exon	4311270	4311431	1	-	.	transcript_id "TCONS_00003992"
1	CuffClean	transcript	4343507	4468455	1	-	.	transcript_id "TCONS_00003993"
1	CuffClean	exon	4343507	4350091	1	-	.	transcript_id "TCONS_00003993"
1	CuffClean	exon	4351910	4352081	1	-	.	transcript_id "TCONS_00003993"
1	CuffClean	exon	4352202	4352837	1	-	.	transcript_id "TCONS_00003993"
1	CuffClean	exon	4410210	4410311	1	-	.	transcript_id "TCONS_00003993"
1	CuffClean	exon	4411796	4411920	1	-	.	transcript_id "TCONS_00003993"
1	CuffClean	exon	4466454	4466530	1	-	.	transcript_id "TCONS_00003993"
1	CuffClean	exon	4468403	4468455	1	-	.	transcript_id "TCONS_00003993"
1	CuffClean	transcript	4343507	4469804	1	-	.	transcript_id "TCONS_00003995"
1	CuffClean	exon	4343507	4350091	1	-	.	transcript_id "TCONS_00003995"
1	CuffClean	exon	4351910	4352081	1	-	.	transcript_id "TCONS_00003995"
1	CuffClean	exon	4352202	4352837	1	-	.	transcript_id "TCONS_00003995"
1	CuffClean	exon	4410210	4410311	1	-	.	transcript_id "TCONS_00003995"
1	CuffClean	exon	4411796	4411920	1	-	.	transcript_id "TCONS_00003995"
1	CuffClean	exon	4466454	4466530	1	-	.	transcript_id "TCONS_00003995"
1	CuffClean	exon	4469693	4469804	1	-	.	transcript_id "TCONS_00003995"
1	CuffClean	transcript	4343507	4469804	1	-	.	transcript_id "TCONS_00003994"
1	CuffClean	exon	4343507	4350091	1	-	.	transcript_id "TCONS_00003994"
1	CuffClean	exon	4351910	4352081	1	-	.	transcript_id "TCONS_00003994"
1	CuffClean	exon	4352202	4352837	1	-	.	transcript_id "TCONS_00003994"
1	CuffClean	exon	4409170	4409259	1	-	.	transcript_id "TCONS_00003994"
1	CuffClean	exon	4410210	4410311	1	-	.	transcript_id "TCONS_00003994"
1	CuffClean	exon	4411796	4411920	1	-	.	transcript_id "TCONS_00003994"
1	CuffClean	exon	4466454	4466530	1	-	.	transcript_id "TCONS_00003994"
1	CuffClean	exon	4469693	4469804	1	-	.	transcript_id "TCONS_00003994"
1	CuffClean	transcript	4343507	4469869	1	-	.	transcript_id "TCONS_00003996"
1	CuffClean	exon	4343507	4350091	1	-	.	transcript_id "TCONS_00003996"
1	CuffClean	exon	4351910	4352081	1	-	.	transcript_id "TCONS_00003996"
1	CuffClean	exon	4352202	4352837	1	-	.	transcript_id "TCONS_00003996"
1	CuffClean	exon	4409170	4409259	1	-	.	transcript_id "TCONS_00003996"
1	CuffClean	exon	4410210	4410311	1	-	.	transcript_id "TCONS_00003996"
1	CuffClean	exon	4411796	4411920	1	-	.	transcript_id "TCONS_00003996"
1	CuffClean	exon	4469693	4469869	1	-	.	transcript_id "TCONS_00003996"
1	CuffClean	transcript	4432025	4469803	1	-	.	transcript_id "TCONS_00004000"
1	CuffClean	exon	4432025	4432531	1	-	.	transcript_id "TCONS_00004000"
1	CuffClean	exon	4466454	4466530	1	-	.	transcript_id "TCONS_00004000"
1	CuffClean	exon	4469693	4469803	1	-	.	transcript_id "TCONS_00004000"
1	CuffClean	transcript	4659849	4661001	1	+	.	transcript_id "TCONS_00000006"
1	CuffClean	exon	4659849	4661001	1	+	.	transcript_id "TCONS_00000006"
1	CuffClean	transcript	4720695	4721484	1	+	.	transcript_id "TCONS_00000007"
1	CuffClean	exon	4720695	4721484	1	+	.	transcript_id "TCONS_00000007"
1	CuffClean	transcript	4764702	4785793	1	-	.	transcript_id "TCONS_00004006"
1	CuffClean	exon	4764702	4764742	1	-	.	transcript_id "TCONS_00004006"
1	CuffClean	exon	4774323	4774516	1	-	.	transcript_id "TCONS_00004006"
1	CuffClean	exon	4777525	4777648	1	-	.	transcript_id "TCONS_00004006"
1	CuffClean	exon	4782568	4782733	1	-	.	transcript_id "TCONS_00004006"
1	CuffClean	exon	4783951	4784105	1	-	.	transcript_id "TCONS_00004006"
1	CuffClean	exon	4785573	4785793	1	-	.	transcript_id "TCONS_00004006"
1	CuffClean	transcript	4773211	4785739	1	-	.	transcript_id "TCONS_00004008"
1	CuffClean	exon	4773211	4776801	1	-	.	transcript_id "TCONS_00004008"
1	CuffClean	exon	4777525	4777648	1	-	.	transcript_id "TCONS_00004008"
1	CuffClean	exon	4782568	4782606	1	-	.	transcript_id "TCONS_00004008"
1	CuffClean	exon	4783951	4784105	1	-	.	transcript_id "TCONS_00004008"
1	CuffClean	exon	4785573	4785739	1	-	.	transcript_id "TCONS_00004008"
1	CuffClean	transcript	4773211	4785739	1	-	.	transcript_id "TCONS_00004007"
1	CuffClean	exon	4773211	4776801	1	-	.	transcript_id "TCONS_00004007"
1	CuffClean	exon	4777525	4777648	1	-	.	transcript_id "TCONS_00004007"
1	CuffClean	exon	4782568	4782733	1	-	.	transcript_id "TCONS_00004007"
1	CuffClean	exon	4783951	4784105	1	-	.	transcript_id "TCONS_00004007"
1	CuffClean	exon	4785573	4785739	1	-	.	transcript_id "TCONS_00004007"
1	CuffClean	transcript	4773211	4785793	1	-	.	transcript_id "TCONS_00004009"
1	CuffClean	exon	4773211	4774516	1	-	.	transcript_id "TCONS_00004009"
1	CuffClean	exon	4776410	4776801	1	-	.	transcript_id "TCONS_00004009"
1	CuffClean	exon	4777525	4777648	1	-	.	transcript_id "TCONS_00004009"
1	CuffClean	exon	4782568	4782733	1	-	.	transcript_id "TCONS_00004009"
1	CuffClean	exon	4783951	4784105	1	-	.	transcript_id "TCONS_00004009"
1	CuffClean	exon	4785573	4785793	1	-	.	transcript_id "TCONS_00004009"
1	CuffClean	transcript	4781221	4785739	1	-	.	transcript_id "TCONS_00004010"
1	CuffClean	exon	4781221	4782301	1	-	.	transcript_id "TCONS_00004010"
1	CuffClean	exon	4782568	4782733	1	-	.	transcript_id "TCONS_00004010"
1	CuffClean	exon	4783951	4784105	1	-	.	transcript_id "TCONS_00004010"
1	CuffClean	exon	4785573	4785739	1	-	.	transcript_id "TCONS_00004010"
1	CuffClean	transcript	4807740	4849588	1	+	.	transcript_id "TCONS_00000008"
1	CuffClean	exon	4807740	4807982	1	+	.	transcript_id "TCONS_00000008"
1	CuffClean	exon	4808455	4808486	1	+	.	transcript_id "TCONS_00000008"
1	CuffClean	exon	4828584	4828649	1	+	.	transcript_id "TCONS_00000008"
1	CuffClean	exon	4830268	4830315	1	+	.	transcript_id "TCONS_00000008"
1	CuffClean	exon	4832311	4832381	1	+	.	transcript_id "TCONS_00000008"
1	CuffClean	exon	4837001	4837074	1	+	.	transcript_id "TCONS_00000008"
1	CuffClean	exon	4839387	4839488	1	+	.	transcript_id "TCONS_00000008"
1	CuffClean	exon	4840956	4841132	1	+	.	transcript_id "TCONS_00000008"
1	CuffClean	exon	4844963	4849588	1	+	.	transcript_id "TCONS_00000008"
1	CuffClean	transcript	4852932	4854456	1	+	.	transcript_id "TCONS_00000011"
1	CuffClean	exon	4852932	4854456	1	+	.	transcript_id "TCONS_00000011"
1	CuffClean	transcript	4856231	4897958	1	+	.	transcript_id "TCONS_00000013"
1	CuffClean	exon	4856231	4856273	1	+	.	transcript_id "TCONS_00000013"
1	CuffClean	exon	4867470	4867532	1	+	.	transcript_id "TCONS_00000013"
1	CuffClean	exon	4878027	4878132	1	+	.	transcript_id "TCONS_00000013"
1	CuffClean	exon	4886744	4886831	1	+	.	transcript_id "TCONS_00000013"
1	CuffClean	exon	4889457	4889602	1	+	.	transcript_id "TCONS_00000013"
1	CuffClean	exon	4890740	4890796	1	+	.	transcript_id "TCONS_00000013"
1	CuffClean	exon	4891915	4892069	1	+	.	transcript_id "TCONS_00000013"
1	CuffClean	exon	4893417	4893563	1	+	.	transcript_id "TCONS_00000013"
1	CuffClean	exon	4894934	4895005	1	+	.	transcript_id "TCONS_00000013"
1	CuffClean	exon	4896356	4897958	1	+	.	transcript_id "TCONS_00000013"
1	CuffClean	transcript	4857380	4897958	1	+	.	transcript_id "TCONS_00000014"
1	CuffClean	exon	4857380	4857976	1	+	.	transcript_id "TCONS_00000014"
1	CuffClean	exon	4867470	4867532	1	+	.	transcript_id "TCONS_00000014"
1	CuffClean	exon	4878027	4878132	1	+	.	transcript_id "TCONS_00000014"
1	CuffClean	exon	4886744	4886831	1	+	.	transcript_id "TCONS_00000014"
1	CuffClean	exon	4889457	4889602	1	+	.	transcript_id "TCONS_00000014"
1	CuffClean	exon	4890740	4890796	1	+	.	transcript_id "TCONS_00000014"
1	CuffClean	exon	4891915	4892069	1	+	.	transcript_id "TCONS_00000014"
1	CuffClean	exon	4893417	4893563	1	+	.	transcript_id "TCONS_00000014"
1	CuffClean	exon	4894934	4895005	1	+	.	transcript_id "TCONS_00000014"
1	CuffClean	exon	4896356	4897958	1	+	.	transcript_id "TCONS_00000014"
1	CuffClean	transcript	4857507	4897958	1	+	.	transcript_id "TCONS_00000016"
1	CuffClean	exon	4857507	4857976	1	+	.	transcript_id "TCONS_00000016"
1	CuffClean	exon	4867470	4867532	1	+	.	transcript_id "TCONS_00000016"
1	CuffClean	exon	4878027	4878132	1	+	.	transcript_id "TCONS_00000016"
1	CuffClean	exon	4886765	4886831	1	+	.	transcript_id "TCONS_00000016"
1	CuffClean	exon	4889457	4889602	1	+	.	transcript_id "TCONS_00000016"
1	CuffClean	exon	4890740	4890796	1	+	.	transcript_id "TCONS_00000016"
1	CuffClean	exon	4891915	4892069	1	+	.	transcript_id "TCONS_00000016"
1	CuffClean	exon	4893417	4893563	1	+	.	transcript_id "TCONS_00000016"
1	CuffClean	exon	4894934	4895005	1	+	.	transcript_id "TCONS_00000016"
1	CuffClean	exon	4896356	4897958	1	+	.	transcript_id "TCONS_00000016"
1	CuffClean	transcript	4857507	4897958	1	+	.	transcript_id "TCONS_00000015"
1	CuffClean	exon	4857507	4857976	1	+	.	transcript_id "TCONS_00000015"
1	CuffClean	exon	4867470	4867532	1	+	.	transcript_id "TCONS_00000015"
1	CuffClean	exon	4878027	4878132	1	+	.	transcript_id "TCONS_00000015"
1	CuffClean	exon	4886744	4886831	1	+	.	transcript_id "TCONS_00000015"
1	CuffClean	exon	4889460	4889602	1	+	.	transcript_id "TCONS_00000015"
1	CuffClean	exon	4890740	4890796	1	+	.	transcript_id "TCONS_00000015"
1	CuffClean	exon	4891915	4892069	1	+	.	transcript_id "TCONS_00000015"
1	CuffClean	exon	4893417	4893563	1	+	.	transcript_id "TCONS_00000015"
1	CuffClean	exon	4894934	4895005	1	+	.	transcript_id "TCONS_00000015"
1	CuffClean	exon	4896356	4897958	1	+	.	transcript_id "TCONS_00000015"
1	CuffClean	transcript	4857522	4899487	1	+	.	transcript_id "TCONS_00000017"
1	CuffClean	exon	4857522	4857976	1	+	.	transcript_id "TCONS_00000017"
1	CuffClean	exon	4878027	4878132	1	+	.	transcript_id "TCONS_00000017"
1	CuffClean	exon	4886744	4886831	1	+	.	transcript_id "TCONS_00000017"
1	CuffClean	exon	4889457	4889602	1	+	.	transcript_id "TCONS_00000017"
1	CuffClean	exon	4890740	4890796	1	+	.	transcript_id "TCONS_00000017"
1	CuffClean	exon	4891915	4892069	1	+	.	transcript_id "TCONS_00000017"
1	CuffClean	exon	4893417	4893563	1	+	.	transcript_id "TCONS_00000017"
1	CuffClean	exon	4894934	4895005	1	+	.	transcript_id "TCONS_00000017"
1	CuffClean	exon	4896356	4899487	1	+	.	transcript_id "TCONS_00000017"
1	CuffClean	transcript	4909576	5019539	1	-	.	transcript_id "TCONS_00004013"
1	CuffClean	exon	4909576	4910662	1	-	.	transcript_id "TCONS_00004013"
1	CuffClean	exon	4912314	4912548	1	-	.	transcript_id "TCONS_00004013"
1	CuffClean	exon	4916897	4916980	1	-	.	transcript_id "TCONS_00004013"
1	CuffClean	exon	5019311	5019539	1	-	.	transcript_id "TCONS_00004013"
1	CuffClean	transcript	4930664	4944074	1	+	.	transcript_id "TCONS_00000019"
1	CuffClean	exon	4930664	4930978	1	+	.	transcript_id "TCONS_00000019"
1	CuffClean	exon	4943404	4944074	1	+	.	transcript_id "TCONS_00000019"
1	CuffClean	transcript	4930664	4970242	1	+	.	transcript_id "TCONS_00000020"
1	CuffClean	exon	4930664	4930978	1	+	.	transcript_id "TCONS_00000020"
1	CuffClean	exon	4963620	4965070	1	+	.	transcript_id "TCONS_00000020"
1	CuffClean	exon	4970203	4970242	1	+	.	transcript_id "TCONS_00000020"
1	CuffClean	transcript	4970857	4976820	1	+	.	transcript_id "ENSMUST00000144339"
1	CuffClean	exon	4970857	4971128	1	+	.	transcript_id "ENSMUST00000144339"
1	CuffClean	exon	4971632	4971828	1	+	.	transcript_id "ENSMUST00000144339"
1	CuffClean	exon	4973565	4976820	1	+	.	transcript_id "ENSMUST00000144339"
1	CuffClean	transcript	5083052	5162549	1	+	.	transcript_id "TCONS_00000022"
1	CuffClean	exon	5083052	5083278	1	+	.	transcript_id "TCONS_00000022"
1	CuffClean	exon	5084417	5084563	1	+	.	transcript_id "TCONS_00000022"
1	CuffClean	exon	5089009	5089111	1	+	.	transcript_id "TCONS_00000022"
1	CuffClean	exon	5093363	5093452	1	+	.	transcript_id "TCONS_00000022"
1	CuffClean	exon	5095615	5095728	1	+	.	transcript_id "TCONS_00000022"
1	CuffClean	exon	5098029	5098133	1	+	.	transcript_id "TCONS_00000022"
1	CuffClean	exon	5101070	5101123	1	+	.	transcript_id "TCONS_00000022"
1	CuffClean	exon	5117390	5117487	1	+	.	transcript_id "TCONS_00000022"
1	CuffClean	exon	5124277	5124469	1	+	.	transcript_id "TCONS_00000022"
1	CuffClean	exon	5133084	5133262	1	+	.	transcript_id "TCONS_00000022"
1	CuffClean	exon	5135812	5135937	1	+	.	transcript_id "TCONS_00000022"
1	CuffClean	exon	5143750	5143851	1	+	.	transcript_id "TCONS_00000022"
1	CuffClean	exon	5149948	5150061	1	+	.	transcript_id "TCONS_00000022"
1	CuffClean	exon	5162105	5162549	1	+	.	transcript_id "TCONS_00000022"
1	CuffClean	transcript	5083052	5162549	1	+	.	transcript_id "TCONS_00000021"
1	CuffClean	exon	5083052	5083278	1	+	.	transcript_id "TCONS_00000021"
1	CuffClean	exon	5084417	5084563	1	+	.	transcript_id "TCONS_00000021"
1	CuffClean	exon	5089009	5089111	1	+	.	transcript_id "TCONS_00000021"
1	CuffClean	exon	5093363	5093452	1	+	.	transcript_id "TCONS_00000021"
1	CuffClean	exon	5095615	5095728	1	+	.	transcript_id "TCONS_00000021"
1	CuffClean	exon	5098029	5098133	1	+	.	transcript_id "TCONS_00000021"
1	CuffClean	exon	5117390	5117487	1	+	.	transcript_id "TCONS_00000021"
1	CuffClean	exon	5124277	5124469	1	+	.	transcript_id "TCONS_00000021"
1	CuffClean	exon	5133084	5133262	1	+	.	transcript_id "TCONS_00000021"
1	CuffClean	exon	5135812	5135937	1	+	.	transcript_id "TCONS_00000021"
1	CuffClean	exon	5143750	5143851	1	+	.	transcript_id "TCONS_00000021"
1	CuffClean	exon	5149948	5150061	1	+	.	transcript_id "TCONS_00000021"
1	CuffClean	exon	5162105	5162549	1	+	.	transcript_id "TCONS_00000021"
1	CuffClean	transcript	5083445	5162549	1	+	.	transcript_id "TCONS_00000023"
1	CuffClean	exon	5083445	5083625	1	+	.	transcript_id "TCONS_00000023"
1	CuffClean	exon	5084417	5084563	1	+	.	transcript_id "TCONS_00000023"
1	CuffClean	exon	5089009	5089111	1	+	.	transcript_id "TCONS_00000023"
1	CuffClean	exon	5093363	5093452	1	+	.	transcript_id "TCONS_00000023"
1	CuffClean	exon	5095615	5095728	1	+	.	transcript_id "TCONS_00000023"
1	CuffClean	exon	5098029	5098133	1	+	.	transcript_id "TCONS_00000023"
1	CuffClean	exon	5101070	5101123	1	+	.	transcript_id "TCONS_00000023"
1	CuffClean	exon	5117390	5117487	1	+	.	transcript_id "TCONS_00000023"
1	CuffClean	exon	5124277	5124469	1	+	.	transcript_id "TCONS_00000023"
1	CuffClean	exon	5133084	5133262	1	+	.	transcript_id "TCONS_00000023"
1	CuffClean	exon	5135812	5135937	1	+	.	transcript_id "TCONS_00000023"
1	CuffClean	exon	5143750	5143851	1	+	.	transcript_id "TCONS_00000023"
1	CuffClean	exon	5149948	5150061	1	+	.	transcript_id "TCONS_00000023"
1	CuffClean	exon	5162105	5162549	1	+	.	transcript_id "TCONS_00000023"
1	CuffClean	transcript	5107167	5162549	1	+	.	transcript_id "TCONS_00000024"
1	CuffClean	exon	5107167	5107287	1	+	.	transcript_id "TCONS_00000024"
1	CuffClean	exon	5117390	5117487	1	+	.	transcript_id "TCONS_00000024"
1	CuffClean	exon	5124277	5124469	1	+	.	transcript_id "TCONS_00000024"
1	CuffClean	exon	5133084	5133262	1	+	.	transcript_id "TCONS_00000024"
1	CuffClean	exon	5135812	5135937	1	+	.	transcript_id "TCONS_00000024"
1	CuffClean	exon	5143750	5143851	1	+	.	transcript_id "TCONS_00000024"
1	CuffClean	exon	5149948	5150061	1	+	.	transcript_id "TCONS_00000024"
1	CuffClean	exon	5162105	5162549	1	+	.	transcript_id "TCONS_00000024"
1	CuffClean	transcript	5109381	5162549	1	+	.	transcript_id "TCONS_00000025"
1	CuffClean	exon	5109381	5109394	1	+	.	transcript_id "TCONS_00000025"
1	CuffClean	exon	5117390	5117487	1	+	.	transcript_id "TCONS_00000025"
1	CuffClean	exon	5124277	5124469	1	+	.	transcript_id "TCONS_00000025"
1	CuffClean	exon	5133084	5133262	1	+	.	transcript_id "TCONS_00000025"
1	CuffClean	exon	5135812	5135937	1	+	.	transcript_id "TCONS_00000025"
1	CuffClean	exon	5143750	5143851	1	+	.	transcript_id "TCONS_00000025"
1	CuffClean	exon	5149948	5150061	1	+	.	transcript_id "TCONS_00000025"
1	CuffClean	exon	5162105	5162549	1	+	.	transcript_id "TCONS_00000025"
1	CuffClean	transcript	5109549	5150008	1	+	.	transcript_id "TCONS_00000026"
1	CuffClean	exon	5109549	5109567	1	+	.	transcript_id "TCONS_00000026"
1	CuffClean	exon	5117390	5117487	1	+	.	transcript_id "TCONS_00000026"
1	CuffClean	exon	5124277	5124469	1	+	.	transcript_id "TCONS_00000026"
1	CuffClean	exon	5133084	5133262	1	+	.	transcript_id "TCONS_00000026"
1	CuffClean	exon	5135812	5135937	1	+	.	transcript_id "TCONS_00000026"
1	CuffClean	exon	5143750	5143851	1	+	.	transcript_id "TCONS_00000026"
1	CuffClean	exon	5149948	5150008	1	+	.	transcript_id "TCONS_00000026"
1	CuffClean	transcript	5117104	5162549	1	+	.	transcript_id "TCONS_00000027"
1	CuffClean	exon	5117104	5117113	1	+	.	transcript_id "TCONS_00000027"
1	CuffClean	exon	5117390	5117487	1	+	.	transcript_id "TCONS_00000027"
1	CuffClean	exon	5124277	5124469	1	+	.	transcript_id "TCONS_00000027"
1	CuffClean	exon	5133084	5133262	1	+	.	transcript_id "TCONS_00000027"
1	CuffClean	exon	5135812	5135937	1	+	.	transcript_id "TCONS_00000027"
1	CuffClean	exon	5143750	5143851	1	+	.	transcript_id "TCONS_00000027"
1	CuffClean	exon	5149948	5150061	1	+	.	transcript_id "TCONS_00000027"
1	CuffClean	exon	5162105	5162549	1	+	.	transcript_id "TCONS_00000027"
1	CuffClean	transcript	5416760	5437039	1	-	.	transcript_id "TCONS_00004015"
1	CuffClean	exon	5416760	5417177	1	-	.	transcript_id "TCONS_00004015"
1	CuffClean	exon	5419169	5419341	1	-	.	transcript_id "TCONS_00004015"
1	CuffClean	exon	5436965	5437039	1	-	.	transcript_id "TCONS_00004015"
1	CuffClean	transcript	5416760	5437039	1	-	.	transcript_id "TCONS_00004014"
1	CuffClean	exon	5416760	5417288	1	-	.	transcript_id "TCONS_00004014"
1	CuffClean	exon	5419169	5419341	1	-	.	transcript_id "TCONS_00004014"
1	CuffClean	exon	5436965	5437039	1	-	.	transcript_id "TCONS_00004014"
1	CuffClean	transcript	5416760	5437051	1	-	.	transcript_id "TCONS_00004017"
1	CuffClean	exon	5416760	5417177	1	-	.	transcript_id "TCONS_00004017"
1	CuffClean	exon	5419169	5419341	1	-	.	transcript_id "TCONS_00004017"
1	CuffClean	exon	5436928	5437051	1	-	.	transcript_id "TCONS_00004017"
1	CuffClean	transcript	5416760	5437051	1	-	.	transcript_id "TCONS_00004016"
1	CuffClean	exon	5416760	5417288	1	-	.	transcript_id "TCONS_00004016"
1	CuffClean	exon	5419169	5419341	1	-	.	transcript_id "TCONS_00004016"
1	CuffClean	exon	5436928	5437051	1	-	.	transcript_id "TCONS_00004016"
1	CuffClean	transcript	5437986	5440377	1	-	.	transcript_id "TCONS_00004019"
1	CuffClean	exon	5437986	5440377	1	-	.	transcript_id "TCONS_00004019"
1	CuffClean	transcript	5495856	5496800	1	-	.	transcript_id "TCONS_00004020"
1	CuffClean	exon	5495856	5496800	1	-	.	transcript_id "TCONS_00004020"
1	CuffClean	transcript	5500699	5506420	1	-	.	transcript_id "TCONS_00004025"
1	CuffClean	exon	5500699	5506420	1	-	.	transcript_id "TCONS_00004025"
1	CuffClean	transcript	5516837	5521854	1	+	.	transcript_id "TCONS_00000029"
1	CuffClean	exon	5516837	5517506	1	+	.	transcript_id "TCONS_00000029"
1	CuffClean	exon	5521136	5521854	1	+	.	transcript_id "TCONS_00000029"
1	CuffClean	transcript	5516837	5606131	1	+	.	transcript_id "TCONS_00000030"
1	CuffClean	exon	5516837	5517506	1	+	.	transcript_id "TCONS_00000030"
1	CuffClean	exon	5598590	5598942	1	+	.	transcript_id "TCONS_00000030"
1	CuffClean	exon	5602252	5606131	1	+	.	transcript_id "TCONS_00000030"
1	CuffClean	transcript	5516863	5521854	1	+	.	transcript_id "TCONS_00000031"
1	CuffClean	exon	5516863	5517016	1	+	.	transcript_id "TCONS_00000031"
1	CuffClean	exon	5517380	5517506	1	+	.	transcript_id "TCONS_00000031"
1	CuffClean	exon	5521136	5521854	1	+	.	transcript_id "TCONS_00000031"
1	CuffClean	transcript	5516863	5606131	1	+	.	transcript_id "TCONS_00000032"
1	CuffClean	exon	5516863	5517016	1	+	.	transcript_id "TCONS_00000032"
1	CuffClean	exon	5517380	5517506	1	+	.	transcript_id "TCONS_00000032"
1	CuffClean	exon	5598590	5598942	1	+	.	transcript_id "TCONS_00000032"
1	CuffClean	exon	5602252	5606131	1	+	.	transcript_id "TCONS_00000032"
1	CuffClean	transcript	5588941	5606131	1	+	.	transcript_id "TCONS_00000033"
1	CuffClean	exon	5588941	5589305	1	+	.	transcript_id "TCONS_00000033"
1	CuffClean	exon	5598590	5598942	1	+	.	transcript_id "TCONS_00000033"
1	CuffClean	exon	5602252	5606131	1	+	.	transcript_id "TCONS_00000033"
1	CuffClean	transcript	6025493	6056710	1	-	.	transcript_id "TCONS_00004031"
1	CuffClean	exon	6025493	6025705	1	-	.	transcript_id "TCONS_00004031"
1	CuffClean	exon	6054683	6054768	1	-	.	transcript_id "TCONS_00004031"
1	CuffClean	exon	6056675	6056710	1	-	.	transcript_id "TCONS_00004031"
1	CuffClean	transcript	6206197	6264554	1	+	.	transcript_id "TCONS_00000036"
1	CuffClean	exon	6206197	6206270	1	+	.	transcript_id "TCONS_00000036"
1	CuffClean	exon	6223599	6223702	1	+	.	transcript_id "TCONS_00000036"
1	CuffClean	exon	6227940	6228049	1	+	.	transcript_id "TCONS_00000036"
1	CuffClean	exon	6229959	6230073	1	+	.	transcript_id "TCONS_00000036"
1	CuffClean	exon	6233961	6234087	1	+	.	transcript_id "TCONS_00000036"
1	CuffClean	exon	6234229	6234399	1	+	.	transcript_id "TCONS_00000036"
1	CuffClean	exon	6238262	6238464	1	+	.	transcript_id "TCONS_00000036"
1	CuffClean	exon	6239952	6240378	1	+	.	transcript_id "TCONS_00000036"
1	CuffClean	exon	6244105	6244275	1	+	.	transcript_id "TCONS_00000036"
1	CuffClean	exon	6244795	6244979	1	+	.	transcript_id "TCONS_00000036"
1	CuffClean	exon	6245158	6245344	1	+	.	transcript_id "TCONS_00000036"
1	CuffClean	exon	6245425	6245506	1	+	.	transcript_id "TCONS_00000036"
1	CuffClean	exon	6245598	6245659	1	+	.	transcript_id "TCONS_00000036"
1	CuffClean	exon	6247706	6247809	1	+	.	transcript_id "TCONS_00000036"
1	CuffClean	exon	6248066	6248192	1	+	.	transcript_id "TCONS_00000036"
1	CuffClean	exon	6248276	6250167	1	+	.	transcript_id "TCONS_00000036"
1	CuffClean	exon	6260930	6261095	1	+	.	transcript_id "TCONS_00000036"
1	CuffClean	exon	6262834	6262942	1	+	.	transcript_id "TCONS_00000036"
1	CuffClean	exon	6263129	6263264	1	+	.	transcript_id "TCONS_00000036"
1	CuffClean	exon	6264542	6264554	1	+	.	transcript_id "TCONS_00000036"
1	CuffClean	transcript	6206197	6275577	1	+	.	transcript_id "TCONS_00000038"
1	CuffClean	exon	6206197	6206270	1	+	.	transcript_id "TCONS_00000038"
1	CuffClean	exon	6223599	6223745	1	+	.	transcript_id "TCONS_00000038"
1	CuffClean	exon	6227940	6228049	1	+	.	transcript_id "TCONS_00000038"
1	CuffClean	exon	6229959	6230073	1	+	.	transcript_id "TCONS_00000038"
1	CuffClean	exon	6233961	6234087	1	+	.	transcript_id "TCONS_00000038"
1	CuffClean	exon	6234229	6234399	1	+	.	transcript_id "TCONS_00000038"
1	CuffClean	exon	6238262	6238464	1	+	.	transcript_id "TCONS_00000038"
1	CuffClean	exon	6239952	6240190	1	+	.	transcript_id "TCONS_00000038"
1	CuffClean	exon	6240305	6240378	1	+	.	transcript_id "TCONS_00000038"
1	CuffClean	exon	6244105	6244275	1	+	.	transcript_id "TCONS_00000038"
1	CuffClean	exon	6244795	6244979	1	+	.	transcript_id "TCONS_00000038"
1	CuffClean	exon	6245158	6245344	1	+	.	transcript_id "TCONS_00000038"
1	CuffClean	exon	6245425	6245506	1	+	.	transcript_id "TCONS_00000038"
1	CuffClean	exon	6245598	6245659	1	+	.	transcript_id "TCONS_00000038"
1	CuffClean	exon	6247706	6247809	1	+	.	transcript_id "TCONS_00000038"
1	CuffClean	exon	6248066	6248192	1	+	.	transcript_id "TCONS_00000038"
1	CuffClean	exon	6248276	6250167	1	+	.	transcript_id "TCONS_00000038"
1	CuffClean	exon	6260930	6261095	1	+	.	transcript_id "TCONS_00000038"
1	CuffClean	exon	6262834	6262942	1	+	.	transcript_id "TCONS_00000038"
1	CuffClean	exon	6263024	6263264	1	+	.	transcript_id "TCONS_00000038"
1	CuffClean	exon	6264542	6264590	1	+	.	transcript_id "TCONS_00000038"
1	CuffClean	exon	6265574	6265621	1	+	.	transcript_id "TCONS_00000038"
1	CuffClean	exon	6268698	6268756	1	+	.	transcript_id "TCONS_00000038"
1	CuffClean	exon	6270691	6270827	1	+	.	transcript_id "TCONS_00000038"
1	CuffClean	exon	6272701	6272771	1	+	.	transcript_id "TCONS_00000038"
1	CuffClean	exon	6274198	6275577	1	+	.	transcript_id "TCONS_00000038"
1	CuffClean	transcript	6206197	6275577	1	+	.	transcript_id "TCONS_00000037"
1	CuffClean	exon	6206197	6206270	1	+	.	transcript_id "TCONS_00000037"
1	CuffClean	exon	6227940	6228049	1	+	.	transcript_id "TCONS_00000037"
1	CuffClean	exon	6229959	6230073	1	+	.	transcript_id "TCONS_00000037"
1	CuffClean	exon	6233961	6234087	1	+	.	transcript_id "TCONS_00000037"
1	CuffClean	exon	6234229	6234399	1	+	.	transcript_id "TCONS_00000037"
1	CuffClean	exon	6238262	6238464	1	+	.	transcript_id "TCONS_00000037"
1	CuffClean	exon	6239952	6240378	1	+	.	transcript_id "TCONS_00000037"
1	CuffClean	exon	6244105	6244275	1	+	.	transcript_id "TCONS_00000037"
1	CuffClean	exon	6244795	6244979	1	+	.	transcript_id "TCONS_00000037"
1	CuffClean	exon	6245158	6245344	1	+	.	transcript_id "TCONS_00000037"
1	CuffClean	exon	6245425	6245506	1	+	.	transcript_id "TCONS_00000037"
1	CuffClean	exon	6245598	6245659	1	+	.	transcript_id "TCONS_00000037"
1	CuffClean	exon	6247706	6247809	1	+	.	transcript_id "TCONS_00000037"
1	CuffClean	exon	6248066	6248192	1	+	.	transcript_id "TCONS_00000037"
1	CuffClean	exon	6248276	6250167	1	+	.	transcript_id "TCONS_00000037"
1	CuffClean	exon	6260930	6261095	1	+	.	transcript_id "TCONS_00000037"
1	CuffClean	exon	6262834	6262942	1	+	.	transcript_id "TCONS_00000037"
1	CuffClean	exon	6263024	6263264	1	+	.	transcript_id "TCONS_00000037"
1	CuffClean	exon	6264542	6264590	1	+	.	transcript_id "TCONS_00000037"
1	CuffClean	exon	6265574	6265621	1	+	.	transcript_id "TCONS_00000037"
1	CuffClean	exon	6268698	6268756	1	+	.	transcript_id "TCONS_00000037"
1	CuffClean	exon	6270691	6270818	1	+	.	transcript_id "TCONS_00000037"
1	CuffClean	exon	6272701	6272771	1	+	.	transcript_id "TCONS_00000037"
1	CuffClean	exon	6274198	6275577	1	+	.	transcript_id "TCONS_00000037"
1	CuffClean	transcript	6213293	6215292	1	-	.	transcript_id "NOMERGE_TCONS_00000045"
1	CuffClean	exon	6213293	6213347	1	-	.	transcript_id "NOMERGE_TCONS_00000045"
1	CuffClean	exon	6214233	6215292	1	-	.	transcript_id "NOMERGE_TCONS_00000045"
1	CuffClean	transcript	6214645	6275577	1	+	.	transcript_id "TCONS_00000039"
1	CuffClean	exon	6214645	6214957	1	+	.	transcript_id "TCONS_00000039"
1	CuffClean	exon	6227940	6228049	1	+	.	transcript_id "TCONS_00000039"
1	CuffClean	exon	6229959	6230073	1	+	.	transcript_id "TCONS_00000039"
1	CuffClean	exon	6233961	6234087	1	+	.	transcript_id "TCONS_00000039"
1	CuffClean	exon	6234229	6234399	1	+	.	transcript_id "TCONS_00000039"
1	CuffClean	exon	6238262	6238464	1	+	.	transcript_id "TCONS_00000039"
1	CuffClean	exon	6239952	6240378	1	+	.	transcript_id "TCONS_00000039"
1	CuffClean	exon	6244105	6244275	1	+	.	transcript_id "TCONS_00000039"
1	CuffClean	exon	6244795	6244979	1	+	.	transcript_id "TCONS_00000039"
1	CuffClean	exon	6245158	6245344	1	+	.	transcript_id "TCONS_00000039"
1	CuffClean	exon	6245425	6245506	1	+	.	transcript_id "TCONS_00000039"
1	CuffClean	exon	6245598	6245659	1	+	.	transcript_id "TCONS_00000039"
1	CuffClean	exon	6247706	6247809	1	+	.	transcript_id "TCONS_00000039"
1	CuffClean	exon	6248066	6248192	1	+	.	transcript_id "TCONS_00000039"
1	CuffClean	exon	6248276	6250167	1	+	.	transcript_id "TCONS_00000039"
1	CuffClean	exon	6260930	6261095	1	+	.	transcript_id "TCONS_00000039"
1	CuffClean	exon	6262834	6262942	1	+	.	transcript_id "TCONS_00000039"
1	CuffClean	exon	6263024	6263264	1	+	.	transcript_id "TCONS_00000039"
1	CuffClean	exon	6264542	6264590	1	+	.	transcript_id "TCONS_00000039"
1	CuffClean	exon	6265574	6265621	1	+	.	transcript_id "TCONS_00000039"
1	CuffClean	exon	6268698	6268756	1	+	.	transcript_id "TCONS_00000039"
1	CuffClean	exon	6270691	6270818	1	+	.	transcript_id "TCONS_00000039"
1	CuffClean	exon	6272701	6272771	1	+	.	transcript_id "TCONS_00000039"
1	CuffClean	exon	6274198	6275577	1	+	.	transcript_id "TCONS_00000039"
1	CuffClean	transcript	6214859	6275577	1	+	.	transcript_id "TCONS_00000040"
1	CuffClean	exon	6214859	6214957	1	+	.	transcript_id "TCONS_00000040"
1	CuffClean	exon	6227940	6228049	1	+	.	transcript_id "TCONS_00000040"
1	CuffClean	exon	6229959	6230073	1	+	.	transcript_id "TCONS_00000040"
1	CuffClean	exon	6233961	6234087	1	+	.	transcript_id "TCONS_00000040"
1	CuffClean	exon	6234229	6234399	1	+	.	transcript_id "TCONS_00000040"
1	CuffClean	exon	6238262	6238464	1	+	.	transcript_id "TCONS_00000040"
1	CuffClean	exon	6239952	6240190	1	+	.	transcript_id "TCONS_00000040"
1	CuffClean	exon	6240305	6240378	1	+	.	transcript_id "TCONS_00000040"
1	CuffClean	exon	6244105	6244275	1	+	.	transcript_id "TCONS_00000040"
1	CuffClean	exon	6244795	6244979	1	+	.	transcript_id "TCONS_00000040"
1	CuffClean	exon	6245158	6245344	1	+	.	transcript_id "TCONS_00000040"
1	CuffClean	exon	6245425	6245506	1	+	.	transcript_id "TCONS_00000040"
1	CuffClean	exon	6245598	6245659	1	+	.	transcript_id "TCONS_00000040"
1	CuffClean	exon	6247706	6247809	1	+	.	transcript_id "TCONS_00000040"
1	CuffClean	exon	6248066	6248192	1	+	.	transcript_id "TCONS_00000040"
1	CuffClean	exon	6248276	6250167	1	+	.	transcript_id "TCONS_00000040"
1	CuffClean	exon	6260930	6261095	1	+	.	transcript_id "TCONS_00000040"
1	CuffClean	exon	6262834	6262942	1	+	.	transcript_id "TCONS_00000040"
1	CuffClean	exon	6263024	6263264	1	+	.	transcript_id "TCONS_00000040"
1	CuffClean	exon	6264542	6264590	1	+	.	transcript_id "TCONS_00000040"
1	CuffClean	exon	6265574	6265621	1	+	.	transcript_id "TCONS_00000040"
1	CuffClean	exon	6268698	6268756	1	+	.	transcript_id "TCONS_00000040"
1	CuffClean	exon	6270691	6270827	1	+	.	transcript_id "TCONS_00000040"
1	CuffClean	exon	6272701	6272771	1	+	.	transcript_id "TCONS_00000040"
1	CuffClean	exon	6274198	6275577	1	+	.	transcript_id "TCONS_00000040"
1	CuffClean	transcript	6228002	6249029	1	+	.	transcript_id "TCONS_00000041"
1	CuffClean	exon	6228002	6228049	1	+	.	transcript_id "TCONS_00000041"
1	CuffClean	exon	6229959	6230073	1	+	.	transcript_id "TCONS_00000041"
1	CuffClean	exon	6233961	6234087	1	+	.	transcript_id "TCONS_00000041"
1	CuffClean	exon	6234229	6234399	1	+	.	transcript_id "TCONS_00000041"
1	CuffClean	exon	6238262	6238464	1	+	.	transcript_id "TCONS_00000041"
1	CuffClean	exon	6239952	6240378	1	+	.	transcript_id "TCONS_00000041"
1	CuffClean	exon	6244105	6244275	1	+	.	transcript_id "TCONS_00000041"
1	CuffClean	exon	6244795	6244928	1	+	.	transcript_id "TCONS_00000041"
1	CuffClean	exon	6245158	6245344	1	+	.	transcript_id "TCONS_00000041"
1	CuffClean	exon	6245425	6245506	1	+	.	transcript_id "TCONS_00000041"
1	CuffClean	exon	6245598	6245659	1	+	.	transcript_id "TCONS_00000041"
1	CuffClean	exon	6247706	6247809	1	+	.	transcript_id "TCONS_00000041"
1	CuffClean	exon	6248066	6248192	1	+	.	transcript_id "TCONS_00000041"
1	CuffClean	exon	6248276	6249029	1	+	.	transcript_id "TCONS_00000041"
1	CuffClean	transcript	6249088	6275577	1	+	.	transcript_id "TCONS_00000042"
1	CuffClean	exon	6249088	6250167	1	+	.	transcript_id "TCONS_00000042"
1	CuffClean	exon	6260930	6261095	1	+	.	transcript_id "TCONS_00000042"
1	CuffClean	exon	6262834	6262942	1	+	.	transcript_id "TCONS_00000042"
1	CuffClean	exon	6263024	6263264	1	+	.	transcript_id "TCONS_00000042"
1	CuffClean	exon	6265574	6265621	1	+	.	transcript_id "TCONS_00000042"
1	CuffClean	exon	6268698	6268756	1	+	.	transcript_id "TCONS_00000042"
1	CuffClean	exon	6270691	6270827	1	+	.	transcript_id "TCONS_00000042"
1	CuffClean	exon	6272701	6272771	1	+	.	transcript_id "TCONS_00000042"
1	CuffClean	exon	6274198	6275577	1	+	.	transcript_id "TCONS_00000042"
1	CuffClean	transcript	6381888	6382081	1	+	.	transcript_id "TCONS_00000043"
1	CuffClean	exon	6381888	6382081	1	+	.	transcript_id "TCONS_00000043"
1	CuffClean	transcript	6405797	6417378	1	-	.	transcript_id "TCONS_00004034"
1	CuffClean	exon	6405797	6406272	1	-	.	transcript_id "TCONS_00004034"
1	CuffClean	exon	6417356	6417378	1	-	.	transcript_id "TCONS_00004034"
1	CuffClean	transcript	6415967	6443812	1	+	.	transcript_id "TCONS_00000044"
1	CuffClean	exon	6415967	6416046	1	+	.	transcript_id "TCONS_00000044"
1	CuffClean	exon	6440729	6443812	1	+	.	transcript_id "TCONS_00000044"
1	CuffClean	transcript	6415975	6860946	1	+	.	transcript_id "TCONS_00000045"
1	CuffClean	exon	6415975	6416046	1	+	.	transcript_id "TCONS_00000045"
1	CuffClean	exon	6487618	6487741	1	+	.	transcript_id "TCONS_00000045"
1	CuffClean	exon	6737580	6737657	1	+	.	transcript_id "TCONS_00000045"
1	CuffClean	exon	6752994	6753036	1	+	.	transcript_id "TCONS_00000045"
1	CuffClean	exon	6795386	6795576	1	+	.	transcript_id "TCONS_00000045"
1	CuffClean	exon	6802320	6803105	1	+	.	transcript_id "TCONS_00000045"
1	CuffClean	exon	6807543	6807677	1	+	.	transcript_id "TCONS_00000045"
1	CuffClean	exon	6809277	6809367	1	+	.	transcript_id "TCONS_00000045"
1	CuffClean	exon	6810574	6810678	1	+	.	transcript_id "TCONS_00000045"
1	CuffClean	exon	6817603	6817796	1	+	.	transcript_id "TCONS_00000045"
1	CuffClean	exon	6819934	6820145	1	+	.	transcript_id "TCONS_00000045"
1	CuffClean	exon	6827776	6828021	1	+	.	transcript_id "TCONS_00000045"
1	CuffClean	exon	6833563	6833678	1	+	.	transcript_id "TCONS_00000045"
1	CuffClean	exon	6842139	6842201	1	+	.	transcript_id "TCONS_00000045"
1	CuffClean	exon	6842873	6842941	1	+	.	transcript_id "TCONS_00000045"
1	CuffClean	exon	6844121	6844183	1	+	.	transcript_id "TCONS_00000045"
1	CuffClean	exon	6844291	6844371	1	+	.	transcript_id "TCONS_00000045"
1	CuffClean	exon	6845571	6845792	1	+	.	transcript_id "TCONS_00000045"
1	CuffClean	exon	6848907	6848995	1	+	.	transcript_id "TCONS_00000045"
1	CuffClean	exon	6855369	6855472	1	+	.	transcript_id "TCONS_00000045"
1	CuffClean	exon	6857300	6857443	1	+	.	transcript_id "TCONS_00000045"
1	CuffClean	exon	6858460	6860946	1	+	.	transcript_id "TCONS_00000045"
1	CuffClean	transcript	6437518	6443812	1	+	.	transcript_id "TCONS_00000046"
1	CuffClean	exon	6437518	6437541	1	+	.	transcript_id "TCONS_00000046"
1	CuffClean	exon	6440729	6443812	1	+	.	transcript_id "TCONS_00000046"
1	CuffClean	transcript	6437588	6441428	1	-	.	transcript_id "CUFF.89.1"
1	CuffClean	exon	6437588	6441428	1	-	.	transcript_id "CUFF.89.1"
1	CuffClean	transcript	6450859	6860946	1	+	.	transcript_id "TCONS_00000047"
1	CuffClean	exon	6450859	6450870	1	+	.	transcript_id "TCONS_00000047"
1	CuffClean	exon	6453428	6453492	1	+	.	transcript_id "TCONS_00000047"
1	CuffClean	exon	6453818	6453886	1	+	.	transcript_id "TCONS_00000047"
1	CuffClean	exon	6460545	6460606	1	+	.	transcript_id "TCONS_00000047"
1	CuffClean	exon	6487622	6487741	1	+	.	transcript_id "TCONS_00000047"
1	CuffClean	exon	6752994	6753036	1	+	.	transcript_id "TCONS_00000047"
1	CuffClean	exon	6768898	6768952	1	+	.	transcript_id "TCONS_00000047"
1	CuffClean	exon	6770944	6770974	1	+	.	transcript_id "TCONS_00000047"
1	CuffClean	exon	6795386	6795576	1	+	.	transcript_id "TCONS_00000047"
1	CuffClean	exon	6802320	6803105	1	+	.	transcript_id "TCONS_00000047"
1	CuffClean	exon	6807543	6807677	1	+	.	transcript_id "TCONS_00000047"
1	CuffClean	exon	6809277	6809367	1	+	.	transcript_id "TCONS_00000047"
1	CuffClean	exon	6810574	6810678	1	+	.	transcript_id "TCONS_00000047"
1	CuffClean	exon	6817603	6817796	1	+	.	transcript_id "TCONS_00000047"
1	CuffClean	exon	6819934	6820145	1	+	.	transcript_id "TCONS_00000047"
1	CuffClean	exon	6827776	6828021	1	+	.	transcript_id "TCONS_00000047"
1	CuffClean	exon	6833563	6833678	1	+	.	transcript_id "TCONS_00000047"
1	CuffClean	exon	6842139	6842201	1	+	.	transcript_id "TCONS_00000047"
1	CuffClean	exon	6842873	6842941	1	+	.	transcript_id "TCONS_00000047"
1	CuffClean	exon	6844121	6844183	1	+	.	transcript_id "TCONS_00000047"
1	CuffClean	exon	6844291	6844371	1	+	.	transcript_id "TCONS_00000047"
1	CuffClean	exon	6845571	6845792	1	+	.	transcript_id "TCONS_00000047"
1	CuffClean	exon	6848907	6848995	1	+	.	transcript_id "TCONS_00000047"
1	CuffClean	exon	6855369	6855472	1	+	.	transcript_id "TCONS_00000047"
1	CuffClean	exon	6857300	6857443	1	+	.	transcript_id "TCONS_00000047"
1	CuffClean	exon	6858460	6860946	1	+	.	transcript_id "TCONS_00000047"
1	CuffClean	transcript	6466685	6860946	1	+	.	transcript_id "TCONS_00000048"
1	CuffClean	exon	6466685	6466948	1	+	.	transcript_id "TCONS_00000048"
1	CuffClean	exon	6472101	6472224	1	+	.	transcript_id "TCONS_00000048"
1	CuffClean	exon	6473459	6473710	1	+	.	transcript_id "TCONS_00000048"
1	CuffClean	exon	6476272	6476465	1	+	.	transcript_id "TCONS_00000048"
1	CuffClean	exon	6476560	6476776	1	+	.	transcript_id "TCONS_00000048"
1	CuffClean	exon	6487622	6487741	1	+	.	transcript_id "TCONS_00000048"
1	CuffClean	exon	6752994	6753036	1	+	.	transcript_id "TCONS_00000048"
1	CuffClean	exon	6768898	6768952	1	+	.	transcript_id "TCONS_00000048"
1	CuffClean	exon	6770944	6770974	1	+	.	transcript_id "TCONS_00000048"
1	CuffClean	exon	6795386	6795576	1	+	.	transcript_id "TCONS_00000048"
1	CuffClean	exon	6802320	6803105	1	+	.	transcript_id "TCONS_00000048"
1	CuffClean	exon	6807543	6807677	1	+	.	transcript_id "TCONS_00000048"
1	CuffClean	exon	6809277	6809367	1	+	.	transcript_id "TCONS_00000048"
1	CuffClean	exon	6810574	6810678	1	+	.	transcript_id "TCONS_00000048"
1	CuffClean	exon	6817603	6817796	1	+	.	transcript_id "TCONS_00000048"
1	CuffClean	exon	6819934	6820145	1	+	.	transcript_id "TCONS_00000048"
1	CuffClean	exon	6827776	6828021	1	+	.	transcript_id "TCONS_00000048"
1	CuffClean	exon	6833563	6833678	1	+	.	transcript_id "TCONS_00000048"
1	CuffClean	exon	6842139	6842201	1	+	.	transcript_id "TCONS_00000048"
1	CuffClean	exon	6842873	6842941	1	+	.	transcript_id "TCONS_00000048"
1	CuffClean	exon	6844121	6844183	1	+	.	transcript_id "TCONS_00000048"
1	CuffClean	exon	6844291	6844371	1	+	.	transcript_id "TCONS_00000048"
1	CuffClean	exon	6845571	6845792	1	+	.	transcript_id "TCONS_00000048"
1	CuffClean	exon	6848907	6848995	1	+	.	transcript_id "TCONS_00000048"
1	CuffClean	exon	6855369	6855472	1	+	.	transcript_id "TCONS_00000048"
1	CuffClean	exon	6857300	6857443	1	+	.	transcript_id "TCONS_00000048"
1	CuffClean	exon	6858460	6860946	1	+	.	transcript_id "TCONS_00000048"
1	CuffClean	transcript	6472170	6860946	1	+	.	transcript_id "TCONS_00000049"
1	CuffClean	exon	6472170	6472224	1	+	.	transcript_id "TCONS_00000049"
1	CuffClean	exon	6487618	6487741	1	+	.	transcript_id "TCONS_00000049"
1	CuffClean	exon	6737580	6737657	1	+	.	transcript_id "TCONS_00000049"
1	CuffClean	exon	6752994	6753036	1	+	.	transcript_id "TCONS_00000049"
1	CuffClean	exon	6753556	6753602	1	+	.	transcript_id "TCONS_00000049"
1	CuffClean	exon	6768898	6768952	1	+	.	transcript_id "TCONS_00000049"
1	CuffClean	exon	6770944	6770974	1	+	.	transcript_id "TCONS_00000049"
1	CuffClean	exon	6795386	6795576	1	+	.	transcript_id "TCONS_00000049"
1	CuffClean	exon	6802320	6803105	1	+	.	transcript_id "TCONS_00000049"
1	CuffClean	exon	6807543	6807677	1	+	.	transcript_id "TCONS_00000049"
1	CuffClean	exon	6809277	6809367	1	+	.	transcript_id "TCONS_00000049"
1	CuffClean	exon	6810574	6810678	1	+	.	transcript_id "TCONS_00000049"
1	CuffClean	exon	6817603	6817796	1	+	.	transcript_id "TCONS_00000049"
1	CuffClean	exon	6819934	6820145	1	+	.	transcript_id "TCONS_00000049"
1	CuffClean	exon	6827776	6828021	1	+	.	transcript_id "TCONS_00000049"
1	CuffClean	exon	6833563	6833678	1	+	.	transcript_id "TCONS_00000049"
1	CuffClean	exon	6842139	6842201	1	+	.	transcript_id "TCONS_00000049"
1	CuffClean	exon	6842873	6842941	1	+	.	transcript_id "TCONS_00000049"
1	CuffClean	exon	6844121	6844183	1	+	.	transcript_id "TCONS_00000049"
1	CuffClean	exon	6844291	6844371	1	+	.	transcript_id "TCONS_00000049"
1	CuffClean	exon	6845571	6845792	1	+	.	transcript_id "TCONS_00000049"
1	CuffClean	exon	6848907	6848995	1	+	.	transcript_id "TCONS_00000049"
1	CuffClean	exon	6855369	6855472	1	+	.	transcript_id "TCONS_00000049"
1	CuffClean	exon	6857300	6857443	1	+	.	transcript_id "TCONS_00000049"
1	CuffClean	exon	6858460	6860946	1	+	.	transcript_id "TCONS_00000049"
1	CuffClean	transcript	6473477	6860946	1	+	.	transcript_id "TCONS_00000051"
1	CuffClean	exon	6473477	6473710	1	+	.	transcript_id "TCONS_00000051"
1	CuffClean	exon	6487618	6487741	1	+	.	transcript_id "TCONS_00000051"
1	CuffClean	exon	6752994	6753036	1	+	.	transcript_id "TCONS_00000051"
1	CuffClean	exon	6768898	6768952	1	+	.	transcript_id "TCONS_00000051"
1	CuffClean	exon	6770944	6770974	1	+	.	transcript_id "TCONS_00000051"
1	CuffClean	exon	6795386	6795576	1	+	.	transcript_id "TCONS_00000051"
1	CuffClean	exon	6802320	6803105	1	+	.	transcript_id "TCONS_00000051"
1	CuffClean	exon	6807543	6807677	1	+	.	transcript_id "TCONS_00000051"
1	CuffClean	exon	6809277	6809367	1	+	.	transcript_id "TCONS_00000051"
1	CuffClean	exon	6810574	6810678	1	+	.	transcript_id "TCONS_00000051"
1	CuffClean	exon	6817603	6817796	1	+	.	transcript_id "TCONS_00000051"
1	CuffClean	exon	6819934	6820145	1	+	.	transcript_id "TCONS_00000051"
1	CuffClean	exon	6827776	6828021	1	+	.	transcript_id "TCONS_00000051"
1	CuffClean	exon	6833563	6833678	1	+	.	transcript_id "TCONS_00000051"
1	CuffClean	exon	6842139	6842201	1	+	.	transcript_id "TCONS_00000051"
1	CuffClean	exon	6842873	6842941	1	+	.	transcript_id "TCONS_00000051"
1	CuffClean	exon	6844121	6844183	1	+	.	transcript_id "TCONS_00000051"
1	CuffClean	exon	6844291	6844371	1	+	.	transcript_id "TCONS_00000051"
1	CuffClean	exon	6845571	6845792	1	+	.	transcript_id "TCONS_00000051"
1	CuffClean	exon	6848907	6848995	1	+	.	transcript_id "TCONS_00000051"
1	CuffClean	exon	6855369	6855472	1	+	.	transcript_id "TCONS_00000051"
1	CuffClean	exon	6857300	6857443	1	+	.	transcript_id "TCONS_00000051"
1	CuffClean	exon	6858460	6860946	1	+	.	transcript_id "TCONS_00000051"
1	CuffClean	transcript	6473477	6860946	1	+	.	transcript_id "TCONS_00000050"
1	CuffClean	exon	6473477	6473710	1	+	.	transcript_id "TCONS_00000050"
1	CuffClean	exon	6487622	6487741	1	+	.	transcript_id "TCONS_00000050"
1	CuffClean	exon	6737580	6737657	1	+	.	transcript_id "TCONS_00000050"
1	CuffClean	exon	6752994	6753036	1	+	.	transcript_id "TCONS_00000050"
1	CuffClean	exon	6768898	6768952	1	+	.	transcript_id "TCONS_00000050"
1	CuffClean	exon	6770944	6770974	1	+	.	transcript_id "TCONS_00000050"
1	CuffClean	exon	6795386	6795576	1	+	.	transcript_id "TCONS_00000050"
1	CuffClean	exon	6802320	6803105	1	+	.	transcript_id "TCONS_00000050"
1	CuffClean	exon	6807543	6807677	1	+	.	transcript_id "TCONS_00000050"
1	CuffClean	exon	6809277	6809367	1	+	.	transcript_id "TCONS_00000050"
1	CuffClean	exon	6810574	6810678	1	+	.	transcript_id "TCONS_00000050"
1	CuffClean	exon	6817603	6817796	1	+	.	transcript_id "TCONS_00000050"
1	CuffClean	exon	6819934	6820145	1	+	.	transcript_id "TCONS_00000050"
1	CuffClean	exon	6827776	6828021	1	+	.	transcript_id "TCONS_00000050"
1	CuffClean	exon	6833563	6833678	1	+	.	transcript_id "TCONS_00000050"
1	CuffClean	exon	6842139	6842201	1	+	.	transcript_id "TCONS_00000050"
1	CuffClean	exon	6842873	6842941	1	+	.	transcript_id "TCONS_00000050"
1	CuffClean	exon	6844121	6844183	1	+	.	transcript_id "TCONS_00000050"
1	CuffClean	exon	6844291	6844371	1	+	.	transcript_id "TCONS_00000050"
1	CuffClean	exon	6845571	6845792	1	+	.	transcript_id "TCONS_00000050"
1	CuffClean	exon	6848907	6848995	1	+	.	transcript_id "TCONS_00000050"
1	CuffClean	exon	6855369	6855472	1	+	.	transcript_id "TCONS_00000050"
1	CuffClean	exon	6857300	6857443	1	+	.	transcript_id "TCONS_00000050"
1	CuffClean	exon	6858460	6860946	1	+	.	transcript_id "TCONS_00000050"
1	CuffClean	transcript	6473567	6860946	1	+	.	transcript_id "TCONS_00000052"
1	CuffClean	exon	6473567	6473710	1	+	.	transcript_id "TCONS_00000052"
1	CuffClean	exon	6476272	6476465	1	+	.	transcript_id "TCONS_00000052"
1	CuffClean	exon	6487618	6487741	1	+	.	transcript_id "TCONS_00000052"
1	CuffClean	exon	6752296	6752368	1	+	.	transcript_id "TCONS_00000052"
1	CuffClean	exon	6752994	6753036	1	+	.	transcript_id "TCONS_00000052"
1	CuffClean	exon	6753556	6753602	1	+	.	transcript_id "TCONS_00000052"
1	CuffClean	exon	6768898	6768952	1	+	.	transcript_id "TCONS_00000052"
1	CuffClean	exon	6770944	6770974	1	+	.	transcript_id "TCONS_00000052"
1	CuffClean	exon	6795386	6795576	1	+	.	transcript_id "TCONS_00000052"
1	CuffClean	exon	6802320	6803105	1	+	.	transcript_id "TCONS_00000052"
1	CuffClean	exon	6807543	6807677	1	+	.	transcript_id "TCONS_00000052"
1	CuffClean	exon	6809277	6809367	1	+	.	transcript_id "TCONS_00000052"
1	CuffClean	exon	6810574	6810678	1	+	.	transcript_id "TCONS_00000052"
1	CuffClean	exon	6817603	6817796	1	+	.	transcript_id "TCONS_00000052"
1	CuffClean	exon	6819934	6820145	1	+	.	transcript_id "TCONS_00000052"
1	CuffClean	exon	6827776	6828021	1	+	.	transcript_id "TCONS_00000052"
1	CuffClean	exon	6833563	6833678	1	+	.	transcript_id "TCONS_00000052"
1	CuffClean	exon	6842139	6842201	1	+	.	transcript_id "TCONS_00000052"
1	CuffClean	exon	6842873	6842941	1	+	.	transcript_id "TCONS_00000052"
1	CuffClean	exon	6844121	6844183	1	+	.	transcript_id "TCONS_00000052"
1	CuffClean	exon	6844291	6844371	1	+	.	transcript_id "TCONS_00000052"
1	CuffClean	exon	6845571	6845792	1	+	.	transcript_id "TCONS_00000052"
1	CuffClean	exon	6848907	6848995	1	+	.	transcript_id "TCONS_00000052"
1	CuffClean	exon	6855369	6855472	1	+	.	transcript_id "TCONS_00000052"
1	CuffClean	exon	6857300	6857443	1	+	.	transcript_id "TCONS_00000052"
1	CuffClean	exon	6858460	6860946	1	+	.	transcript_id "TCONS_00000052"
1	CuffClean	transcript	6487231	6860946	1	+	.	transcript_id "TCONS_00000053"
1	CuffClean	exon	6487231	6487405	1	+	.	transcript_id "TCONS_00000053"
1	CuffClean	exon	6487618	6487741	1	+	.	transcript_id "TCONS_00000053"
1	CuffClean	exon	6737580	6737657	1	+	.	transcript_id "TCONS_00000053"
1	CuffClean	exon	6752994	6753036	1	+	.	transcript_id "TCONS_00000053"
1	CuffClean	exon	6768898	6768952	1	+	.	transcript_id "TCONS_00000053"
1	CuffClean	exon	6770944	6770974	1	+	.	transcript_id "TCONS_00000053"
1	CuffClean	exon	6795386	6795576	1	+	.	transcript_id "TCONS_00000053"
1	CuffClean	exon	6802320	6803105	1	+	.	transcript_id "TCONS_00000053"
1	CuffClean	exon	6807543	6807677	1	+	.	transcript_id "TCONS_00000053"
1	CuffClean	exon	6809277	6809367	1	+	.	transcript_id "TCONS_00000053"
1	CuffClean	exon	6810574	6810678	1	+	.	transcript_id "TCONS_00000053"
1	CuffClean	exon	6817603	6817796	1	+	.	transcript_id "TCONS_00000053"
1	CuffClean	exon	6819934	6820145	1	+	.	transcript_id "TCONS_00000053"
1	CuffClean	exon	6827776	6828021	1	+	.	transcript_id "TCONS_00000053"
1	CuffClean	exon	6833563	6833678	1	+	.	transcript_id "TCONS_00000053"
1	CuffClean	exon	6842139	6842201	1	+	.	transcript_id "TCONS_00000053"
1	CuffClean	exon	6842873	6842941	1	+	.	transcript_id "TCONS_00000053"
1	CuffClean	exon	6844121	6844183	1	+	.	transcript_id "TCONS_00000053"
1	CuffClean	exon	6844291	6844371	1	+	.	transcript_id "TCONS_00000053"
1	CuffClean	exon	6845571	6845792	1	+	.	transcript_id "TCONS_00000053"
1	CuffClean	exon	6848907	6848995	1	+	.	transcript_id "TCONS_00000053"
1	CuffClean	exon	6855369	6855472	1	+	.	transcript_id "TCONS_00000053"
1	CuffClean	exon	6857300	6857443	1	+	.	transcript_id "TCONS_00000053"
1	CuffClean	exon	6858460	6860946	1	+	.	transcript_id "TCONS_00000053"
1	CuffClean	transcript	6487496	6860946	1	+	.	transcript_id "TCONS_00000054"
1	CuffClean	exon	6487496	6487525	1	+	.	transcript_id "TCONS_00000054"
1	CuffClean	exon	6487622	6487741	1	+	.	transcript_id "TCONS_00000054"
1	CuffClean	exon	6752994	6753036	1	+	.	transcript_id "TCONS_00000054"
1	CuffClean	exon	6768898	6768952	1	+	.	transcript_id "TCONS_00000054"
1	CuffClean	exon	6770944	6770974	1	+	.	transcript_id "TCONS_00000054"
1	CuffClean	exon	6795386	6795576	1	+	.	transcript_id "TCONS_00000054"
1	CuffClean	exon	6802320	6803105	1	+	.	transcript_id "TCONS_00000054"
1	CuffClean	exon	6807543	6807677	1	+	.	transcript_id "TCONS_00000054"
1	CuffClean	exon	6809277	6809367	1	+	.	transcript_id "TCONS_00000054"
1	CuffClean	exon	6810574	6810678	1	+	.	transcript_id "TCONS_00000054"
1	CuffClean	exon	6817603	6817796	1	+	.	transcript_id "TCONS_00000054"
1	CuffClean	exon	6819934	6820145	1	+	.	transcript_id "TCONS_00000054"
1	CuffClean	exon	6827776	6828021	1	+	.	transcript_id "TCONS_00000054"
1	CuffClean	exon	6833563	6833678	1	+	.	transcript_id "TCONS_00000054"
1	CuffClean	exon	6842139	6842201	1	+	.	transcript_id "TCONS_00000054"
1	CuffClean	exon	6842873	6842941	1	+	.	transcript_id "TCONS_00000054"
1	CuffClean	exon	6844121	6844183	1	+	.	transcript_id "TCONS_00000054"
1	CuffClean	exon	6844291	6844371	1	+	.	transcript_id "TCONS_00000054"
1	CuffClean	exon	6845571	6845792	1	+	.	transcript_id "TCONS_00000054"
1	CuffClean	exon	6848907	6848995	1	+	.	transcript_id "TCONS_00000054"
1	CuffClean	exon	6855369	6855472	1	+	.	transcript_id "TCONS_00000054"
1	CuffClean	exon	6857300	6857443	1	+	.	transcript_id "TCONS_00000054"
1	CuffClean	exon	6858460	6860946	1	+	.	transcript_id "TCONS_00000054"
1	CuffClean	transcript	6487497	6860946	1	+	.	transcript_id "TCONS_00000055"
1	CuffClean	exon	6487497	6487525	1	+	.	transcript_id "TCONS_00000055"
1	CuffClean	exon	6487618	6487741	1	+	.	transcript_id "TCONS_00000055"
1	CuffClean	exon	6737580	6737657	1	+	.	transcript_id "TCONS_00000055"
1	CuffClean	exon	6752994	6753036	1	+	.	transcript_id "TCONS_00000055"
1	CuffClean	exon	6768898	6768952	1	+	.	transcript_id "TCONS_00000055"
1	CuffClean	exon	6770944	6770974	1	+	.	transcript_id "TCONS_00000055"
1	CuffClean	exon	6795386	6795576	1	+	.	transcript_id "TCONS_00000055"
1	CuffClean	exon	6802320	6803105	1	+	.	transcript_id "TCONS_00000055"
1	CuffClean	exon	6807543	6807677	1	+	.	transcript_id "TCONS_00000055"
1	CuffClean	exon	6809277	6809367	1	+	.	transcript_id "TCONS_00000055"
1	CuffClean	exon	6810574	6810678	1	+	.	transcript_id "TCONS_00000055"
1	CuffClean	exon	6817603	6817796	1	+	.	transcript_id "TCONS_00000055"
1	CuffClean	exon	6819934	6820145	1	+	.	transcript_id "TCONS_00000055"
1	CuffClean	exon	6827776	6828021	1	+	.	transcript_id "TCONS_00000055"
1	CuffClean	exon	6833563	6833678	1	+	.	transcript_id "TCONS_00000055"
1	CuffClean	exon	6842139	6842201	1	+	.	transcript_id "TCONS_00000055"
1	CuffClean	exon	6842873	6842941	1	+	.	transcript_id "TCONS_00000055"
1	CuffClean	exon	6844121	6844183	1	+	.	transcript_id "TCONS_00000055"
1	CuffClean	exon	6844291	6844371	1	+	.	transcript_id "TCONS_00000055"
1	CuffClean	exon	6845571	6845792	1	+	.	transcript_id "TCONS_00000055"
1	CuffClean	exon	6848907	6848995	1	+	.	transcript_id "TCONS_00000055"
1	CuffClean	exon	6855369	6855472	1	+	.	transcript_id "TCONS_00000055"
1	CuffClean	exon	6857300	6857443	1	+	.	transcript_id "TCONS_00000055"
1	CuffClean	exon	6858460	6860946	1	+	.	transcript_id "TCONS_00000055"
1	CuffClean	transcript	6730051	6860946	1	+	.	transcript_id "TCONS_00000061"
1	CuffClean	exon	6730051	6730240	1	+	.	transcript_id "TCONS_00000061"
1	CuffClean	exon	6737580	6737657	1	+	.	transcript_id "TCONS_00000061"
1	CuffClean	exon	6752296	6752368	1	+	.	transcript_id "TCONS_00000061"
1	CuffClean	exon	6752994	6753036	1	+	.	transcript_id "TCONS_00000061"
1	CuffClean	exon	6768898	6768952	1	+	.	transcript_id "TCONS_00000061"
1	CuffClean	exon	6770944	6770974	1	+	.	transcript_id "TCONS_00000061"
1	CuffClean	exon	6795386	6795576	1	+	.	transcript_id "TCONS_00000061"
1	CuffClean	exon	6802320	6803105	1	+	.	transcript_id "TCONS_00000061"
1	CuffClean	exon	6807543	6807677	1	+	.	transcript_id "TCONS_00000061"
1	CuffClean	exon	6809277	6809367	1	+	.	transcript_id "TCONS_00000061"
1	CuffClean	exon	6810574	6810678	1	+	.	transcript_id "TCONS_00000061"
1	CuffClean	exon	6817603	6817796	1	+	.	transcript_id "TCONS_00000061"
1	CuffClean	exon	6819934	6820145	1	+	.	transcript_id "TCONS_00000061"
1	CuffClean	exon	6827776	6828021	1	+	.	transcript_id "TCONS_00000061"
1	CuffClean	exon	6833563	6833678	1	+	.	transcript_id "TCONS_00000061"
1	CuffClean	exon	6842139	6842201	1	+	.	transcript_id "TCONS_00000061"
1	CuffClean	exon	6842873	6842941	1	+	.	transcript_id "TCONS_00000061"
1	CuffClean	exon	6844121	6844183	1	+	.	transcript_id "TCONS_00000061"
1	CuffClean	exon	6844291	6844371	1	+	.	transcript_id "TCONS_00000061"
1	CuffClean	exon	6845571	6845792	1	+	.	transcript_id "TCONS_00000061"
1	CuffClean	exon	6848907	6848995	1	+	.	transcript_id "TCONS_00000061"
1	CuffClean	exon	6855369	6855472	1	+	.	transcript_id "TCONS_00000061"
1	CuffClean	exon	6857300	6857443	1	+	.	transcript_id "TCONS_00000061"
1	CuffClean	exon	6858460	6860946	1	+	.	transcript_id "TCONS_00000061"
1	CuffClean	transcript	6730102	6860946	1	+	.	transcript_id "TCONS_00000062"
1	CuffClean	exon	6730102	6730240	1	+	.	transcript_id "TCONS_00000062"
1	CuffClean	exon	6752994	6753036	1	+	.	transcript_id "TCONS_00000062"
1	CuffClean	exon	6768898	6768952	1	+	.	transcript_id "TCONS_00000062"
1	CuffClean	exon	6770944	6770974	1	+	.	transcript_id "TCONS_00000062"
1	CuffClean	exon	6795386	6795576	1	+	.	transcript_id "TCONS_00000062"
1	CuffClean	exon	6802320	6803105	1	+	.	transcript_id "TCONS_00000062"
1	CuffClean	exon	6807543	6807677	1	+	.	transcript_id "TCONS_00000062"
1	CuffClean	exon	6809277	6809367	1	+	.	transcript_id "TCONS_00000062"
1	CuffClean	exon	6810574	6810678	1	+	.	transcript_id "TCONS_00000062"
1	CuffClean	exon	6817603	6817796	1	+	.	transcript_id "TCONS_00000062"
1	CuffClean	exon	6819934	6820145	1	+	.	transcript_id "TCONS_00000062"
1	CuffClean	exon	6827776	6828021	1	+	.	transcript_id "TCONS_00000062"
1	CuffClean	exon	6833563	6833678	1	+	.	transcript_id "TCONS_00000062"
1	CuffClean	exon	6842139	6842201	1	+	.	transcript_id "TCONS_00000062"
1	CuffClean	exon	6842873	6842941	1	+	.	transcript_id "TCONS_00000062"
1	CuffClean	exon	6844121	6844183	1	+	.	transcript_id "TCONS_00000062"
1	CuffClean	exon	6844291	6844371	1	+	.	transcript_id "TCONS_00000062"
1	CuffClean	exon	6845571	6845792	1	+	.	transcript_id "TCONS_00000062"
1	CuffClean	exon	6848907	6848995	1	+	.	transcript_id "TCONS_00000062"
1	CuffClean	exon	6855369	6855472	1	+	.	transcript_id "TCONS_00000062"
1	CuffClean	exon	6857300	6857443	1	+	.	transcript_id "TCONS_00000062"
1	CuffClean	exon	6858460	6860946	1	+	.	transcript_id "TCONS_00000062"
1	CuffClean	transcript	6847934	6855422	1	-	.	transcript_id "TCONS_00004035"
1	CuffClean	exon	6847934	6850904	1	-	.	transcript_id "TCONS_00004035"
1	CuffClean	exon	6852666	6852899	1	-	.	transcript_id "TCONS_00004035"
1	CuffClean	exon	6855163	6855422	1	-	.	transcript_id "TCONS_00004035"
1	CuffClean	transcript	6847934	6998432	1	-	.	transcript_id "TCONS_00004036"
1	CuffClean	exon	6847934	6850904	1	-	.	transcript_id "TCONS_00004036"
1	CuffClean	exon	6852666	6852899	1	-	.	transcript_id "TCONS_00004036"
1	CuffClean	exon	6966898	6967040	1	-	.	transcript_id "TCONS_00004036"
1	CuffClean	exon	6998262	6998432	1	-	.	transcript_id "TCONS_00004036"
1	CuffClean	transcript	6862332	6998474	1	-	.	transcript_id "TCONS_00004037"
1	CuffClean	exon	6862332	6862375	1	-	.	transcript_id "TCONS_00004037"
1	CuffClean	exon	6966898	6967040	1	-	.	transcript_id "TCONS_00004037"
1	CuffClean	exon	6998450	6998474	1	-	.	transcript_id "TCONS_00004037"
1	CuffClean	transcript	6958781	6967872	1	-	.	transcript_id "TCONS_00004042"
1	CuffClean	exon	6958781	6960187	1	-	.	transcript_id "TCONS_00004042"
1	CuffClean	exon	6966898	6967040	1	-	.	transcript_id "TCONS_00004042"
1	CuffClean	exon	6967836	6967872	1	-	.	transcript_id "TCONS_00004042"
1	CuffClean	transcript	6958781	6998432	1	-	.	transcript_id "TCONS_00004043"
1	CuffClean	exon	6958781	6960187	1	-	.	transcript_id "TCONS_00004043"
1	CuffClean	exon	6966898	6967040	1	-	.	transcript_id "TCONS_00004043"
1	CuffClean	exon	6998262	6998432	1	-	.	transcript_id "TCONS_00004043"
1	CuffClean	transcript	7020465	7023952	1	-	.	transcript_id "TCONS_00004049"
1	CuffClean	exon	7020465	7023952	1	-	.	transcript_id "TCONS_00004049"
1	CuffClean	transcript	7029412	7067294	1	-	.	transcript_id "TCONS_00004050"
1	CuffClean	exon	7029412	7030241	1	-	.	transcript_id "TCONS_00004050"
1	CuffClean	exon	7066846	7067294	1	-	.	transcript_id "TCONS_00004050"
1	CuffClean	transcript	7087902	7088859	1	-	.	transcript_id "TCONS_00004054"
1	CuffClean	exon	7087902	7088859	1	-	.	transcript_id "TCONS_00004054"
1	CuffClean	transcript	7088882	7173628	1	+	.	transcript_id "TCONS_00000064"
1	CuffClean	exon	7088882	7089216	1	+	.	transcript_id "TCONS_00000064"
1	CuffClean	exon	7120194	7120615	1	+	.	transcript_id "TCONS_00000064"
1	CuffClean	exon	7147637	7147739	1	+	.	transcript_id "TCONS_00000064"
1	CuffClean	exon	7160892	7161063	1	+	.	transcript_id "TCONS_00000064"
1	CuffClean	exon	7163248	7163371	1	+	.	transcript_id "TCONS_00000064"
1	CuffClean	exon	7169515	7173628	1	+	.	transcript_id "TCONS_00000064"
1	CuffClean	transcript	7256240	7256412	1	-	.	transcript_id "TCONS_00004055"
1	CuffClean	exon	7256240	7256412	1	-	.	transcript_id "TCONS_00004055"
1	CuffClean	transcript	7314664	7383660	1	-	.	transcript_id "TCONS_00004056"
1	CuffClean	exon	7314664	7314932	1	-	.	transcript_id "TCONS_00004056"
1	CuffClean	exon	7381974	7382082	1	-	.	transcript_id "TCONS_00004056"
1	CuffClean	exon	7383644	7383660	1	-	.	transcript_id "TCONS_00004056"
1	CuffClean	transcript	7314664	7397887	1	-	.	transcript_id "TCONS_00004057"
1	CuffClean	exon	7314664	7314932	1	-	.	transcript_id "TCONS_00004057"
1	CuffClean	exon	7321900	7322042	1	-	.	transcript_id "TCONS_00004057"
1	CuffClean	exon	7397718	7397887	1	-	.	transcript_id "TCONS_00004057"
1	CuffClean	transcript	7314664	7397929	1	-	.	transcript_id "TCONS_00004060"
1	CuffClean	exon	7314664	7314932	1	-	.	transcript_id "TCONS_00004060"
1	CuffClean	exon	7381974	7382084	1	-	.	transcript_id "TCONS_00004060"
1	CuffClean	exon	7397718	7397929	1	-	.	transcript_id "TCONS_00004060"
1	CuffClean	transcript	7314664	7397929	1	-	.	transcript_id "TCONS_00004059"
1	CuffClean	exon	7314664	7314932	1	-	.	transcript_id "TCONS_00004059"
1	CuffClean	exon	7381974	7382082	1	-	.	transcript_id "TCONS_00004059"
1	CuffClean	exon	7397718	7397929	1	-	.	transcript_id "TCONS_00004059"
1	CuffClean	transcript	7314664	7397929	1	-	.	transcript_id "TCONS_00004058"
1	CuffClean	exon	7314664	7314932	1	-	.	transcript_id "TCONS_00004058"
1	CuffClean	exon	7397718	7397929	1	-	.	transcript_id "TCONS_00004058"
1	CuffClean	transcript	7321995	7397906	1	-	.	transcript_id "TCONS_00004061"
1	CuffClean	exon	7321995	7322042	1	-	.	transcript_id "TCONS_00004061"
1	CuffClean	exon	7382027	7382082	1	-	.	transcript_id "TCONS_00004061"
1	CuffClean	exon	7397718	7397906	1	-	.	transcript_id "TCONS_00004061"
1	CuffClean	transcript	7349406	7397801	1	-	.	transcript_id "TCONS_00004062"
1	CuffClean	exon	7349406	7350390	1	-	.	transcript_id "TCONS_00004062"
1	CuffClean	exon	7351771	7351894	1	-	.	transcript_id "TCONS_00004062"
1	CuffClean	exon	7397718	7397801	1	-	.	transcript_id "TCONS_00004062"
1	CuffClean	transcript	7375892	7397929	1	-	.	transcript_id "TCONS_00004064"
1	CuffClean	exon	7375892	7376007	1	-	.	transcript_id "TCONS_00004064"
1	CuffClean	exon	7382027	7382082	1	-	.	transcript_id "TCONS_00004064"
1	CuffClean	exon	7397718	7397929	1	-	.	transcript_id "TCONS_00004064"
1	CuffClean	transcript	7375892	7397929	1	-	.	transcript_id "TCONS_00004063"
1	CuffClean	exon	7375892	7376007	1	-	.	transcript_id "TCONS_00004063"
1	CuffClean	exon	7381974	7382082	1	-	.	transcript_id "TCONS_00004063"
1	CuffClean	exon	7397718	7397929	1	-	.	transcript_id "TCONS_00004063"
1	CuffClean	transcript	7452694	7476672	1	+	.	transcript_id "TCONS_00000072"
1	CuffClean	exon	7452694	7476672	1	+	.	transcript_id "TCONS_00000072"
1	CuffClean	transcript	7501775	7506747	1	+	.	transcript_id "TCONS_00000076"
1	CuffClean	exon	7501775	7506747	1	+	.	transcript_id "TCONS_00000076"
1	CuffClean	transcript	7516365	7518111	1	+	.	transcript_id "TCONS_00000079"
1	CuffClean	exon	7516365	7518111	1	+	.	transcript_id "TCONS_00000079"
1	CuffClean	transcript	7524279	7528502	1	+	.	transcript_id "TCONS_00000081"
1	CuffClean	exon	7524279	7528502	1	+	.	transcript_id "TCONS_00000081"
1	CuffClean	transcript	7561794	7566126	1	+	.	transcript_id "TCONS_00000084"
1	CuffClean	exon	7561794	7566126	1	+	.	transcript_id "TCONS_00000084"
1	CuffClean	transcript	7614632	7615592	1	-	.	transcript_id "TCONS_00004066"
1	CuffClean	exon	7614632	7615147	1	-	.	transcript_id "TCONS_00004066"
1	CuffClean	exon	7615436	7615592	1	-	.	transcript_id "TCONS_00004066"
1	CuffClean	transcript	8258652	8261419	1	+	.	transcript_id "TCONS_00000091"
1	CuffClean	exon	8258652	8258956	1	+	.	transcript_id "TCONS_00000091"
1	CuffClean	exon	8260595	8261419	1	+	.	transcript_id "TCONS_00000091"
1	CuffClean	transcript	8258652	8268010	1	+	.	transcript_id "TCONS_00000092"
1	CuffClean	exon	8258652	8258956	1	+	.	transcript_id "TCONS_00000092"
1	CuffClean	exon	8267457	8268010	1	+	.	transcript_id "TCONS_00000092"
1	CuffClean	transcript	8361475	8803943	1	-	.	transcript_id "TCONS_00004071"
1	CuffClean	exon	8361475	8363633	1	-	.	transcript_id "TCONS_00004071"
1	CuffClean	exon	8414203	8414313	1	-	.	transcript_id "TCONS_00004071"
1	CuffClean	exon	8445027	8445119	1	-	.	transcript_id "TCONS_00004071"
1	CuffClean	exon	8447980	8448132	1	-	.	transcript_id "TCONS_00004071"
1	CuffClean	exon	8463394	8463465	1	-	.	transcript_id "TCONS_00004071"
1	CuffClean	exon	8465437	8465553	1	-	.	transcript_id "TCONS_00004071"
1	CuffClean	exon	8554725	8554763	1	-	.	transcript_id "TCONS_00004071"
1	CuffClean	exon	8583205	8583334	1	-	.	transcript_id "TCONS_00004071"
1	CuffClean	exon	8595412	8595542	1	-	.	transcript_id "TCONS_00004071"
1	CuffClean	exon	8607070	8607152	1	-	.	transcript_id "TCONS_00004071"
1	CuffClean	exon	8624779	8624881	1	-	.	transcript_id "TCONS_00004071"
1	CuffClean	exon	8677807	8677848	1	-	.	transcript_id "TCONS_00004071"
1	CuffClean	exon	8677937	8677980	1	-	.	transcript_id "TCONS_00004071"
1	CuffClean	exon	8679073	8679130	1	-	.	transcript_id "TCONS_00004071"
1	CuffClean	exon	8681973	8682029	1	-	.	transcript_id "TCONS_00004071"
1	CuffClean	exon	8782763	8782897	1	-	.	transcript_id "TCONS_00004071"
1	CuffClean	exon	8803917	8803943	1	-	.	transcript_id "TCONS_00004071"
1	CuffClean	transcript	8361475	9298573	1	-	.	transcript_id "TCONS_00004072"
1	CuffClean	exon	8361475	8363633	1	-	.	transcript_id "TCONS_00004072"
1	CuffClean	exon	8414203	8414313	1	-	.	transcript_id "TCONS_00004072"
1	CuffClean	exon	8445027	8445119	1	-	.	transcript_id "TCONS_00004072"
1	CuffClean	exon	8447980	8448132	1	-	.	transcript_id "TCONS_00004072"
1	CuffClean	exon	8463394	8463465	1	-	.	transcript_id "TCONS_00004072"
1	CuffClean	exon	8465437	8465553	1	-	.	transcript_id "TCONS_00004072"
1	CuffClean	exon	8554725	8554763	1	-	.	transcript_id "TCONS_00004072"
1	CuffClean	exon	8583205	8583334	1	-	.	transcript_id "TCONS_00004072"
1	CuffClean	exon	8595412	8595542	1	-	.	transcript_id "TCONS_00004072"
1	CuffClean	exon	8607070	8607152	1	-	.	transcript_id "TCONS_00004072"
1	CuffClean	exon	8624779	8624881	1	-	.	transcript_id "TCONS_00004072"
1	CuffClean	exon	8677807	8677848	1	-	.	transcript_id "TCONS_00004072"
1	CuffClean	exon	8677937	8677977	1	-	.	transcript_id "TCONS_00004072"
1	CuffClean	exon	8679073	8679130	1	-	.	transcript_id "TCONS_00004072"
1	CuffClean	exon	8681973	8682029	1	-	.	transcript_id "TCONS_00004072"
1	CuffClean	exon	8782763	8782897	1	-	.	transcript_id "TCONS_00004072"
1	CuffClean	exon	8803917	8803970	1	-	.	transcript_id "TCONS_00004072"
1	CuffClean	exon	8999186	8999249	1	-	.	transcript_id "TCONS_00004072"
1	CuffClean	exon	9203179	9203260	1	-	.	transcript_id "TCONS_00004072"
1	CuffClean	exon	9298133	9298573	1	-	.	transcript_id "TCONS_00004072"
1	CuffClean	transcript	8949101	9053897	1	-	.	transcript_id "TCONS_00004081"
1	CuffClean	exon	8949101	8950890	1	-	.	transcript_id "TCONS_00004081"
1	CuffClean	exon	8996547	8996618	1	-	.	transcript_id "TCONS_00004081"
1	CuffClean	exon	8999186	8999249	1	-	.	transcript_id "TCONS_00004081"
1	CuffClean	exon	9053631	9053897	1	-	.	transcript_id "TCONS_00004081"
1	CuffClean	transcript	8949101	9299878	1	-	.	transcript_id "TCONS_00004082"
1	CuffClean	exon	8949101	8950890	1	-	.	transcript_id "TCONS_00004082"
1	CuffClean	exon	8996547	8996618	1	-	.	transcript_id "TCONS_00004082"
1	CuffClean	exon	8999186	8999249	1	-	.	transcript_id "TCONS_00004082"
1	CuffClean	exon	9203179	9203260	1	-	.	transcript_id "TCONS_00004082"
1	CuffClean	exon	9298133	9299878	1	-	.	transcript_id "TCONS_00004082"
1	CuffClean	transcript	9156190	9249586	1	-	.	transcript_id "TCONS_00004085"
1	CuffClean	exon	9156190	9156800	1	-	.	transcript_id "TCONS_00004085"
1	CuffClean	exon	9203179	9203260	1	-	.	transcript_id "TCONS_00004085"
1	CuffClean	exon	9249319	9249586	1	-	.	transcript_id "TCONS_00004085"
1	CuffClean	transcript	9381629	9382751	1	+	.	transcript_id "TCONS_00000096"
1	CuffClean	exon	9381629	9382751	1	+	.	transcript_id "TCONS_00000096"
1	CuffClean	transcript	9429039	9438861	1	+	.	transcript_id "TCONS_00000099"
1	CuffClean	exon	9429039	9429159	1	+	.	transcript_id "TCONS_00000099"
1	CuffClean	exon	9435461	9435591	1	+	.	transcript_id "TCONS_00000099"
1	CuffClean	exon	9437430	9437524	1	+	.	transcript_id "TCONS_00000099"
1	CuffClean	exon	9437625	9437723	1	+	.	transcript_id "TCONS_00000099"
1	CuffClean	exon	9437811	9438861	1	+	.	transcript_id "TCONS_00000099"
1	CuffClean	transcript	9429039	9438861	1	+	.	transcript_id "TCONS_00000098"
1	CuffClean	exon	9429039	9429159	1	+	.	transcript_id "TCONS_00000098"
1	CuffClean	exon	9437430	9437538	1	+	.	transcript_id "TCONS_00000098"
1	CuffClean	exon	9437625	9437723	1	+	.	transcript_id "TCONS_00000098"
1	CuffClean	exon	9437811	9438861	1	+	.	transcript_id "TCONS_00000098"
1	CuffClean	transcript	9435460	9440899	1	+	.	transcript_id "TCONS_00000100"
1	CuffClean	exon	9435460	9435591	1	+	.	transcript_id "TCONS_00000100"
1	CuffClean	exon	9437430	9437538	1	+	.	transcript_id "TCONS_00000100"
1	CuffClean	exon	9437625	9437723	1	+	.	transcript_id "TCONS_00000100"
1	CuffClean	exon	9437811	9440899	1	+	.	transcript_id "TCONS_00000100"
1	CuffClean	transcript	9545336	9547454	1	+	.	transcript_id "TCONS_00000104"
1	CuffClean	exon	9545336	9547454	1	+	.	transcript_id "TCONS_00000104"
1	CuffClean	transcript	9547948	9577970	1	+	.	transcript_id "TCONS_00000105"
1	CuffClean	exon	9547948	9548151	1	+	.	transcript_id "TCONS_00000105"
1	CuffClean	exon	9549907	9549944	1	+	.	transcript_id "TCONS_00000105"
1	CuffClean	exon	9551717	9551757	1	+	.	transcript_id "TCONS_00000105"
1	CuffClean	exon	9552923	9552976	1	+	.	transcript_id "TCONS_00000105"
1	CuffClean	exon	9553318	9553472	1	+	.	transcript_id "TCONS_00000105"
1	CuffClean	exon	9553623	9553819	1	+	.	transcript_id "TCONS_00000105"
1	CuffClean	exon	9555538	9555615	1	+	.	transcript_id "TCONS_00000105"
1	CuffClean	exon	9557000	9557105	1	+	.	transcript_id "TCONS_00000105"
1	CuffClean	exon	9558133	9558285	1	+	.	transcript_id "TCONS_00000105"
1	CuffClean	exon	9560109	9560207	1	+	.	transcript_id "TCONS_00000105"
1	CuffClean	exon	9563509	9563587	1	+	.	transcript_id "TCONS_00000105"
1	CuffClean	exon	9563797	9563893	1	+	.	transcript_id "TCONS_00000105"
1	CuffClean	exon	9566781	9566938	1	+	.	transcript_id "TCONS_00000105"
1	CuffClean	exon	9576191	9577970	1	+	.	transcript_id "TCONS_00000105"
1	CuffClean	transcript	9548055	9577970	1	+	.	transcript_id "TCONS_00000106"
1	CuffClean	exon	9548055	9548151	1	+	.	transcript_id "TCONS_00000106"
1	CuffClean	exon	9549907	9549944	1	+	.	transcript_id "TCONS_00000106"
1	CuffClean	exon	9552923	9552976	1	+	.	transcript_id "TCONS_00000106"
1	CuffClean	exon	9553318	9553472	1	+	.	transcript_id "TCONS_00000106"
1	CuffClean	exon	9553623	9553819	1	+	.	transcript_id "TCONS_00000106"
1	CuffClean	exon	9555538	9555615	1	+	.	transcript_id "TCONS_00000106"
1	CuffClean	exon	9557000	9557105	1	+	.	transcript_id "TCONS_00000106"
1	CuffClean	exon	9558133	9558285	1	+	.	transcript_id "TCONS_00000106"
1	CuffClean	exon	9560109	9560207	1	+	.	transcript_id "TCONS_00000106"
1	CuffClean	exon	9563509	9563587	1	+	.	transcript_id "TCONS_00000106"
1	CuffClean	exon	9563797	9563893	1	+	.	transcript_id "TCONS_00000106"
1	CuffClean	exon	9566781	9566938	1	+	.	transcript_id "TCONS_00000106"
1	CuffClean	exon	9576191	9577970	1	+	.	transcript_id "TCONS_00000106"
1	CuffClean	transcript	9554901	9565445	1	-	.	transcript_id "TCONS_00004092"
1	CuffClean	exon	9554901	9558295	1	-	.	transcript_id "TCONS_00004092"
1	CuffClean	exon	9561536	9561778	1	-	.	transcript_id "TCONS_00004092"
1	CuffClean	exon	9563823	9563871	1	-	.	transcript_id "TCONS_00004092"
1	CuffClean	exon	9565287	9565445	1	-	.	transcript_id "TCONS_00004092"
1	CuffClean	transcript	9559160	9565445	1	-	.	transcript_id "TCONS_00004093"
1	CuffClean	exon	9559160	9561778	1	-	.	transcript_id "TCONS_00004093"
1	CuffClean	exon	9563823	9563871	1	-	.	transcript_id "TCONS_00004093"
1	CuffClean	exon	9565229	9565445	1	-	.	transcript_id "TCONS_00004093"
1	CuffClean	transcript	9559160	9631092	1	-	.	transcript_id "TCONS_00004094"
1	CuffClean	exon	9559160	9561778	1	-	.	transcript_id "TCONS_00004094"
1	CuffClean	exon	9563823	9563871	1	-	.	transcript_id "TCONS_00004094"
1	CuffClean	exon	9619550	9619639	1	-	.	transcript_id "TCONS_00004094"
1	CuffClean	exon	9620955	9621082	1	-	.	transcript_id "TCONS_00004094"
1	CuffClean	exon	9631061	9631092	1	-	.	transcript_id "TCONS_00004094"
1	CuffClean	transcript	9667404	9700240	1	-	.	transcript_id "TCONS_00004096"
1	CuffClean	exon	9667404	9670012	1	-	.	transcript_id "TCONS_00004096"
1	CuffClean	exon	9671579	9671696	1	-	.	transcript_id "TCONS_00004096"
1	CuffClean	exon	9672212	9672316	1	-	.	transcript_id "TCONS_00004096"
1	CuffClean	exon	9672540	9672656	1	-	.	transcript_id "TCONS_00004096"
1	CuffClean	exon	9673101	9673215	1	-	.	transcript_id "TCONS_00004096"
1	CuffClean	exon	9673745	9673887	1	-	.	transcript_id "TCONS_00004096"
1	CuffClean	exon	9675967	9676335	1	-	.	transcript_id "TCONS_00004096"
1	CuffClean	exon	9678272	9678505	1	-	.	transcript_id "TCONS_00004096"
1	CuffClean	exon	9683097	9683168	1	-	.	transcript_id "TCONS_00004096"
1	CuffClean	exon	9685636	9685810	1	-	.	transcript_id "TCONS_00004096"
1	CuffClean	exon	9687561	9687781	1	-	.	transcript_id "TCONS_00004096"
1	CuffClean	exon	9690081	9690173	1	-	.	transcript_id "TCONS_00004096"
1	CuffClean	exon	9692718	9692789	1	-	.	transcript_id "TCONS_00004096"
1	CuffClean	exon	9693287	9693392	1	-	.	transcript_id "TCONS_00004096"
1	CuffClean	exon	9699935	9700240	1	-	.	transcript_id "TCONS_00004096"
1	CuffClean	transcript	9667404	9700401	1	-	.	transcript_id "TCONS_00004099"
1	CuffClean	exon	9667404	9670012	1	-	.	transcript_id "TCONS_00004099"
1	CuffClean	exon	9672212	9672316	1	-	.	transcript_id "TCONS_00004099"
1	CuffClean	exon	9672540	9672656	1	-	.	transcript_id "TCONS_00004099"
1	CuffClean	exon	9673101	9673215	1	-	.	transcript_id "TCONS_00004099"
1	CuffClean	exon	9673745	9673887	1	-	.	transcript_id "TCONS_00004099"
1	CuffClean	exon	9675967	9676335	1	-	.	transcript_id "TCONS_00004099"
1	CuffClean	exon	9678272	9678505	1	-	.	transcript_id "TCONS_00004099"
1	CuffClean	exon	9681785	9681889	1	-	.	transcript_id "TCONS_00004099"
1	CuffClean	exon	9683097	9683168	1	-	.	transcript_id "TCONS_00004099"
1	CuffClean	exon	9685689	9685810	1	-	.	transcript_id "TCONS_00004099"
1	CuffClean	exon	9687561	9687781	1	-	.	transcript_id "TCONS_00004099"
1	CuffClean	exon	9690081	9690173	1	-	.	transcript_id "TCONS_00004099"
1	CuffClean	exon	9692718	9692789	1	-	.	transcript_id "TCONS_00004099"
1	CuffClean	exon	9693287	9693392	1	-	.	transcript_id "TCONS_00004099"
1	CuffClean	exon	9699935	9700401	1	-	.	transcript_id "TCONS_00004099"
1	CuffClean	transcript	9667404	9700401	1	-	.	transcript_id "TCONS_00004098"
1	CuffClean	exon	9667404	9670012	1	-	.	transcript_id "TCONS_00004098"
1	CuffClean	exon	9671579	9671758	1	-	.	transcript_id "TCONS_00004098"
1	CuffClean	exon	9672212	9672316	1	-	.	transcript_id "TCONS_00004098"
1	CuffClean	exon	9672540	9672656	1	-	.	transcript_id "TCONS_00004098"
1	CuffClean	exon	9673101	9673215	1	-	.	transcript_id "TCONS_00004098"
1	CuffClean	exon	9673745	9673887	1	-	.	transcript_id "TCONS_00004098"
1	CuffClean	exon	9675967	9676335	1	-	.	transcript_id "TCONS_00004098"
1	CuffClean	exon	9678272	9678505	1	-	.	transcript_id "TCONS_00004098"
1	CuffClean	exon	9681785	9681889	1	-	.	transcript_id "TCONS_00004098"
1	CuffClean	exon	9683097	9683168	1	-	.	transcript_id "TCONS_00004098"
1	CuffClean	exon	9685636	9685810	1	-	.	transcript_id "TCONS_00004098"
1	CuffClean	exon	9687561	9687781	1	-	.	transcript_id "TCONS_00004098"
1	CuffClean	exon	9690081	9690173	1	-	.	transcript_id "TCONS_00004098"
1	CuffClean	exon	9692718	9692789	1	-	.	transcript_id "TCONS_00004098"
1	CuffClean	exon	9693287	9693392	1	-	.	transcript_id "TCONS_00004098"
1	CuffClean	exon	9699935	9700401	1	-	.	transcript_id "TCONS_00004098"
1	CuffClean	transcript	9667404	9700401	1	-	.	transcript_id "TCONS_00004097"
1	CuffClean	exon	9667404	9670012	1	-	.	transcript_id "TCONS_00004097"
1	CuffClean	exon	9672212	9672316	1	-	.	transcript_id "TCONS_00004097"
1	CuffClean	exon	9672540	9672656	1	-	.	transcript_id "TCONS_00004097"
1	CuffClean	exon	9673101	9673215	1	-	.	transcript_id "TCONS_00004097"
1	CuffClean	exon	9673745	9673887	1	-	.	transcript_id "TCONS_00004097"
1	CuffClean	exon	9675967	9676335	1	-	.	transcript_id "TCONS_00004097"
1	CuffClean	exon	9678272	9678505	1	-	.	transcript_id "TCONS_00004097"
1	CuffClean	exon	9681785	9681889	1	-	.	transcript_id "TCONS_00004097"
1	CuffClean	exon	9683097	9683168	1	-	.	transcript_id "TCONS_00004097"
1	CuffClean	exon	9685636	9685810	1	-	.	transcript_id "TCONS_00004097"
1	CuffClean	exon	9687561	9687781	1	-	.	transcript_id "TCONS_00004097"
1	CuffClean	exon	9690081	9690173	1	-	.	transcript_id "TCONS_00004097"
1	CuffClean	exon	9692718	9692789	1	-	.	transcript_id "TCONS_00004097"
1	CuffClean	exon	9693287	9693392	1	-	.	transcript_id "TCONS_00004097"
1	CuffClean	exon	9699935	9700401	1	-	.	transcript_id "TCONS_00004097"
1	CuffClean	transcript	9704039	9704159	1	-	.	transcript_id "TCONS_00004100"
1	CuffClean	exon	9704039	9704159	1	-	.	transcript_id "TCONS_00004100"
1	CuffClean	transcript	9718622	9748382	1	-	.	transcript_id "TCONS_00004104"
1	CuffClean	exon	9718622	9724796	1	-	.	transcript_id "TCONS_00004104"
1	CuffClean	exon	9736966	9737052	1	-	.	transcript_id "TCONS_00004104"
1	CuffClean	exon	9745450	9748382	1	-	.	transcript_id "TCONS_00004104"
1	CuffClean	transcript	9718622	9748382	1	-	.	transcript_id "TCONS_00004103"
1	CuffClean	exon	9718622	9724796	1	-	.	transcript_id "TCONS_00004103"
1	CuffClean	exon	9725193	9725350	1	-	.	transcript_id "TCONS_00004103"
1	CuffClean	exon	9736966	9737052	1	-	.	transcript_id "TCONS_00004103"
1	CuffClean	exon	9745450	9748382	1	-	.	transcript_id "TCONS_00004103"
1	CuffClean	transcript	9718622	9748382	1	-	.	transcript_id "TCONS_00004102"
1	CuffClean	exon	9718622	9725350	1	-	.	transcript_id "TCONS_00004102"
1	CuffClean	exon	9745450	9748382	1	-	.	transcript_id "TCONS_00004102"
1	CuffClean	transcript	9718622	9748382	1	-	.	transcript_id "TCONS_00004101"
1	CuffClean	exon	9718622	9725350	1	-	.	transcript_id "TCONS_00004101"
1	CuffClean	exon	9736966	9737052	1	-	.	transcript_id "TCONS_00004101"
1	CuffClean	exon	9745450	9748382	1	-	.	transcript_id "TCONS_00004101"
1	CuffClean	transcript	9747648	9770709	1	+	.	transcript_id "TCONS_00000109"
1	CuffClean	exon	9747648	9748604	1	+	.	transcript_id "TCONS_00000109"
1	CuffClean	exon	9752449	9752564	1	+	.	transcript_id "TCONS_00000109"
1	CuffClean	exon	9770672	9770709	1	+	.	transcript_id "TCONS_00000109"
1	CuffClean	transcript	9747648	9791922	1	+	.	transcript_id "TCONS_00000110"
1	CuffClean	exon	9747648	9748604	1	+	.	transcript_id "TCONS_00000110"
1	CuffClean	exon	9752449	9752564	1	+	.	transcript_id "TCONS_00000110"
1	CuffClean	exon	9789656	9789780	1	+	.	transcript_id "TCONS_00000110"
1	CuffClean	exon	9791125	9791922	1	+	.	transcript_id "TCONS_00000110"
1	CuffClean	transcript	9798130	9902556	1	+	.	transcript_id "TCONS_00000113"
1	CuffClean	exon	9798130	9798246	1	+	.	transcript_id "TCONS_00000113"
1	CuffClean	exon	9865131	9865348	1	+	.	transcript_id "TCONS_00000113"
1	CuffClean	exon	9868383	9868466	1	+	.	transcript_id "TCONS_00000113"
1	CuffClean	exon	9871630	9871702	1	+	.	transcript_id "TCONS_00000113"
1	CuffClean	exon	9872258	9872333	1	+	.	transcript_id "TCONS_00000113"
1	CuffClean	exon	9877166	9877253	1	+	.	transcript_id "TCONS_00000113"
1	CuffClean	exon	9879026	9879075	1	+	.	transcript_id "TCONS_00000113"
1	CuffClean	exon	9880332	9880389	1	+	.	transcript_id "TCONS_00000113"
1	CuffClean	exon	9881578	9881661	1	+	.	transcript_id "TCONS_00000113"
1	CuffClean	exon	9881760	9881891	1	+	.	transcript_id "TCONS_00000113"
1	CuffClean	exon	9884407	9884519	1	+	.	transcript_id "TCONS_00000113"
1	CuffClean	exon	9884625	9884661	1	+	.	transcript_id "TCONS_00000113"
1	CuffClean	exon	9885667	9885753	1	+	.	transcript_id "TCONS_00000113"
1	CuffClean	exon	9886047	9886142	1	+	.	transcript_id "TCONS_00000113"
1	CuffClean	exon	9888870	9889025	1	+	.	transcript_id "TCONS_00000113"
1	CuffClean	exon	9891361	9891450	1	+	.	transcript_id "TCONS_00000113"
1	CuffClean	exon	9898720	9902556	1	+	.	transcript_id "TCONS_00000113"
1	CuffClean	transcript	9798130	9902556	1	+	.	transcript_id "TCONS_00000112"
1	CuffClean	exon	9798130	9798246	1	+	.	transcript_id "TCONS_00000112"
1	CuffClean	exon	9827013	9827119	1	+	.	transcript_id "TCONS_00000112"
1	CuffClean	exon	9865131	9865348	1	+	.	transcript_id "TCONS_00000112"
1	CuffClean	exon	9868383	9868466	1	+	.	transcript_id "TCONS_00000112"
1	CuffClean	exon	9871630	9871702	1	+	.	transcript_id "TCONS_00000112"
1	CuffClean	exon	9872258	9872333	1	+	.	transcript_id "TCONS_00000112"
1	CuffClean	exon	9877166	9877253	1	+	.	transcript_id "TCONS_00000112"
1	CuffClean	exon	9879026	9879075	1	+	.	transcript_id "TCONS_00000112"
1	CuffClean	exon	9880332	9880389	1	+	.	transcript_id "TCONS_00000112"
1	CuffClean	exon	9881578	9881661	1	+	.	transcript_id "TCONS_00000112"
1	CuffClean	exon	9881760	9881891	1	+	.	transcript_id "TCONS_00000112"
1	CuffClean	exon	9884407	9884519	1	+	.	transcript_id "TCONS_00000112"
1	CuffClean	exon	9884625	9884661	1	+	.	transcript_id "TCONS_00000112"
1	CuffClean	exon	9885667	9885753	1	+	.	transcript_id "TCONS_00000112"
1	CuffClean	exon	9886047	9886142	1	+	.	transcript_id "TCONS_00000112"
1	CuffClean	exon	9888870	9889025	1	+	.	transcript_id "TCONS_00000112"
1	CuffClean	exon	9891361	9891450	1	+	.	transcript_id "TCONS_00000112"
1	CuffClean	exon	9898720	9902556	1	+	.	transcript_id "TCONS_00000112"
1	CuffClean	transcript	9802288	9802489	1	-	.	transcript_id "TCONS_00004106"
1	CuffClean	exon	9802288	9802489	1	-	.	transcript_id "TCONS_00004106"
1	CuffClean	transcript	9848281	9902556	1	+	.	transcript_id "TCONS_00000114"
1	CuffClean	exon	9848281	9848385	1	+	.	transcript_id "TCONS_00000114"
1	CuffClean	exon	9865131	9865348	1	+	.	transcript_id "TCONS_00000114"
1	CuffClean	exon	9868383	9868466	1	+	.	transcript_id "TCONS_00000114"
1	CuffClean	exon	9871630	9871702	1	+	.	transcript_id "TCONS_00000114"
1	CuffClean	exon	9872258	9872333	1	+	.	transcript_id "TCONS_00000114"
1	CuffClean	exon	9877166	9877253	1	+	.	transcript_id "TCONS_00000114"
1	CuffClean	exon	9879026	9879075	1	+	.	transcript_id "TCONS_00000114"
1	CuffClean	exon	9880332	9880389	1	+	.	transcript_id "TCONS_00000114"
1	CuffClean	exon	9881578	9881661	1	+	.	transcript_id "TCONS_00000114"
1	CuffClean	exon	9881760	9881891	1	+	.	transcript_id "TCONS_00000114"
1	CuffClean	exon	9884407	9884519	1	+	.	transcript_id "TCONS_00000114"
1	CuffClean	exon	9884625	9884661	1	+	.	transcript_id "TCONS_00000114"
1	CuffClean	exon	9885667	9885753	1	+	.	transcript_id "TCONS_00000114"
1	CuffClean	exon	9886047	9886142	1	+	.	transcript_id "TCONS_00000114"
1	CuffClean	exon	9888870	9889025	1	+	.	transcript_id "TCONS_00000114"
1	CuffClean	exon	9891361	9891450	1	+	.	transcript_id "TCONS_00000114"
1	CuffClean	exon	9898720	9902556	1	+	.	transcript_id "TCONS_00000114"
1	CuffClean	transcript	9848397	9902556	1	+	.	transcript_id "TCONS_00000115"
1	CuffClean	exon	9848397	9848548	1	+	.	transcript_id "TCONS_00000115"
1	CuffClean	exon	9865131	9865348	1	+	.	transcript_id "TCONS_00000115"
1	CuffClean	exon	9868383	9868466	1	+	.	transcript_id "TCONS_00000115"
1	CuffClean	exon	9871630	9871702	1	+	.	transcript_id "TCONS_00000115"
1	CuffClean	exon	9872258	9872333	1	+	.	transcript_id "TCONS_00000115"
1	CuffClean	exon	9877166	9877253	1	+	.	transcript_id "TCONS_00000115"
1	CuffClean	exon	9879026	9879075	1	+	.	transcript_id "TCONS_00000115"
1	CuffClean	exon	9880332	9880389	1	+	.	transcript_id "TCONS_00000115"
1	CuffClean	exon	9881578	9881661	1	+	.	transcript_id "TCONS_00000115"
1	CuffClean	exon	9881760	9881891	1	+	.	transcript_id "TCONS_00000115"
1	CuffClean	exon	9884407	9884519	1	+	.	transcript_id "TCONS_00000115"
1	CuffClean	exon	9884625	9884661	1	+	.	transcript_id "TCONS_00000115"
1	CuffClean	exon	9885667	9885753	1	+	.	transcript_id "TCONS_00000115"
1	CuffClean	exon	9886047	9886142	1	+	.	transcript_id "TCONS_00000115"
1	CuffClean	exon	9888870	9889025	1	+	.	transcript_id "TCONS_00000115"
1	CuffClean	exon	9891361	9891450	1	+	.	transcript_id "TCONS_00000115"
1	CuffClean	exon	9898720	9902556	1	+	.	transcript_id "TCONS_00000115"
1	CuffClean	transcript	9908638	9922525	1	+	.	transcript_id "TCONS_00000116"
1	CuffClean	exon	9908638	9908690	1	+	.	transcript_id "TCONS_00000116"
1	CuffClean	exon	9911675	9911812	1	+	.	transcript_id "TCONS_00000116"
1	CuffClean	exon	9911910	9912040	1	+	.	transcript_id "TCONS_00000116"
1	CuffClean	exon	9912156	9912173	1	+	.	transcript_id "TCONS_00000116"
1	CuffClean	exon	9915474	9915669	1	+	.	transcript_id "TCONS_00000116"
1	CuffClean	exon	9916316	9916438	1	+	.	transcript_id "TCONS_00000116"
1	CuffClean	exon	9916550	9916654	1	+	.	transcript_id "TCONS_00000116"
1	CuffClean	exon	9919020	9919145	1	+	.	transcript_id "TCONS_00000116"
1	CuffClean	exon	9920435	9920672	1	+	.	transcript_id "TCONS_00000116"
1	CuffClean	exon	9920828	9922525	1	+	.	transcript_id "TCONS_00000116"
1	CuffClean	transcript	9911314	9922525	1	+	.	transcript_id "TCONS_00000117"
1	CuffClean	exon	9911314	9911812	1	+	.	transcript_id "TCONS_00000117"
1	CuffClean	exon	9911910	9912040	1	+	.	transcript_id "TCONS_00000117"
1	CuffClean	exon	9912114	9912173	1	+	.	transcript_id "TCONS_00000117"
1	CuffClean	exon	9915474	9915669	1	+	.	transcript_id "TCONS_00000117"
1	CuffClean	exon	9916316	9916438	1	+	.	transcript_id "TCONS_00000117"
1	CuffClean	exon	9916550	9916654	1	+	.	transcript_id "TCONS_00000117"
1	CuffClean	exon	9919020	9919145	1	+	.	transcript_id "TCONS_00000117"
1	CuffClean	exon	9920435	9922525	1	+	.	transcript_id "TCONS_00000117"
1	CuffClean	transcript	9932120	9940954	1	+	.	transcript_id "TCONS_00000118"
1	CuffClean	exon	9932120	9932181	1	+	.	transcript_id "TCONS_00000118"
1	CuffClean	exon	9936996	9937105	1	+	.	transcript_id "TCONS_00000118"
1	CuffClean	exon	9940378	9940954	1	+	.	transcript_id "TCONS_00000118"
1	CuffClean	transcript	9941959	9944216	1	-	.	transcript_id "TCONS_00004107"
1	CuffClean	exon	9941959	9942149	1	-	.	transcript_id "TCONS_00004107"
1	CuffClean	exon	9942323	9942391	1	-	.	transcript_id "TCONS_00004107"
1	CuffClean	exon	9942610	9942717	1	-	.	transcript_id "TCONS_00004107"
1	CuffClean	exon	9944020	9944216	1	-	.	transcript_id "TCONS_00004107"
1	CuffClean	transcript	9941959	9944250	1	-	.	transcript_id "TCONS_00004108"
1	CuffClean	exon	9941959	9942155	1	-	.	transcript_id "TCONS_00004108"
1	CuffClean	exon	9942323	9942391	1	-	.	transcript_id "TCONS_00004108"
1	CuffClean	exon	9942610	9942717	1	-	.	transcript_id "TCONS_00004108"
1	CuffClean	exon	9944020	9944250	1	-	.	transcript_id "TCONS_00004108"
1	CuffClean	transcript	9960162	9968117	1	-	.	transcript_id "TCONS_00004111"
1	CuffClean	exon	9960162	9963518	1	-	.	transcript_id "TCONS_00004111"
1	CuffClean	exon	9967099	9967517	1	-	.	transcript_id "TCONS_00004111"
1	CuffClean	exon	9967702	9968117	1	-	.	transcript_id "TCONS_00004111"
1	CuffClean	transcript	9960162	9968117	1	-	.	transcript_id "TCONS_00004110"
1	CuffClean	exon	9960162	9963521	1	-	.	transcript_id "TCONS_00004110"
1	CuffClean	exon	9967099	9967517	1	-	.	transcript_id "TCONS_00004110"
1	CuffClean	exon	9967702	9968117	1	-	.	transcript_id "TCONS_00004110"
1	CuffClean	transcript	9960162	9968117	1	-	.	transcript_id "TCONS_00004109"
1	CuffClean	exon	9960162	9963521	1	-	.	transcript_id "TCONS_00004109"
1	CuffClean	exon	9967099	9967517	1	-	.	transcript_id "TCONS_00004109"
1	CuffClean	exon	9967724	9968117	1	-	.	transcript_id "TCONS_00004109"
1	CuffClean	transcript	9968341	9985692	1	-	.	transcript_id "TCONS_00004112"
1	CuffClean	exon	9968341	9968931	1	-	.	transcript_id "TCONS_00004112"
1	CuffClean	exon	9978816	9978947	1	-	.	transcript_id "TCONS_00004112"
1	CuffClean	exon	9985592	9985692	1	-	.	transcript_id "TCONS_00004112"
1	CuffClean	transcript	9968341	9985917	1	-	.	transcript_id "TCONS_00004113"
1	CuffClean	exon	9968341	9968931	1	-	.	transcript_id "TCONS_00004113"
1	CuffClean	exon	9976587	9976699	1	-	.	transcript_id "TCONS_00004113"
1	CuffClean	exon	9978816	9978947	1	-	.	transcript_id "TCONS_00004113"
1	CuffClean	exon	9985592	9985709	1	-	.	transcript_id "TCONS_00004113"
1	CuffClean	exon	9985807	9985917	1	-	.	transcript_id "TCONS_00004113"
1	CuffClean	transcript	9968341	9987419	1	-	.	transcript_id "TCONS_00004114"
1	CuffClean	exon	9968341	9968931	1	-	.	transcript_id "TCONS_00004114"
1	CuffClean	exon	9976587	9976699	1	-	.	transcript_id "TCONS_00004114"
1	CuffClean	exon	9978816	9978947	1	-	.	transcript_id "TCONS_00004114"
1	CuffClean	exon	9985592	9985709	1	-	.	transcript_id "TCONS_00004114"
1	CuffClean	exon	9987375	9987419	1	-	.	transcript_id "TCONS_00004114"
1	CuffClean	transcript	9968341	10003453	1	-	.	transcript_id "TCONS_00004115"
1	CuffClean	exon	9968341	9968931	1	-	.	transcript_id "TCONS_00004115"
1	CuffClean	exon	9976587	9976699	1	-	.	transcript_id "TCONS_00004115"
1	CuffClean	exon	9978816	9978947	1	-	.	transcript_id "TCONS_00004115"
1	CuffClean	exon	9985592	9985709	1	-	.	transcript_id "TCONS_00004115"
1	CuffClean	exon	9995146	9995262	1	-	.	transcript_id "TCONS_00004115"
1	CuffClean	exon	9999401	9999539	1	-	.	transcript_id "TCONS_00004115"
1	CuffClean	exon	9999971	10000137	1	-	.	transcript_id "TCONS_00004115"
1	CuffClean	exon	10003235	10003453	1	-	.	transcript_id "TCONS_00004115"
1	CuffClean	transcript	9969304	9969675	1	+	.	transcript_id "CUFF.105.1"
1	CuffClean	exon	9969304	9969675	1	+	.	transcript_id "CUFF.105.1"
1	CuffClean	transcript	9983644	9986439	1	+	.	transcript_id "CUFF.107.1"
1	CuffClean	exon	9983644	9986439	1	+	.	transcript_id "CUFF.107.1"
1	CuffClean	transcript	10007586	10008042	1	-	.	transcript_id "TCONS_00004117"
1	CuffClean	exon	10007586	10008042	1	-	.	transcript_id "TCONS_00004117"
1	CuffClean	transcript	10024602	10038218	1	-	.	transcript_id "TCONS_00004120"
1	CuffClean	exon	10024602	10025063	1	-	.	transcript_id "TCONS_00004120"
1	CuffClean	exon	10027103	10027251	1	-	.	transcript_id "TCONS_00004120"
1	CuffClean	exon	10030599	10030710	1	-	.	transcript_id "TCONS_00004120"
1	CuffClean	exon	10032339	10032424	1	-	.	transcript_id "TCONS_00004120"
1	CuffClean	exon	10033258	10033323	1	-	.	transcript_id "TCONS_00004120"
1	CuffClean	exon	10034008	10034136	1	-	.	transcript_id "TCONS_00004120"
1	CuffClean	exon	10034929	10035163	1	-	.	transcript_id "TCONS_00004120"
1	CuffClean	exon	10037919	10038218	1	-	.	transcript_id "TCONS_00004120"
1	CuffClean	transcript	10024602	10038218	1	-	.	transcript_id "TCONS_00004119"
1	CuffClean	exon	10024602	10025063	1	-	.	transcript_id "TCONS_00004119"
1	CuffClean	exon	10027103	10027251	1	-	.	transcript_id "TCONS_00004119"
1	CuffClean	exon	10030599	10030710	1	-	.	transcript_id "TCONS_00004119"
1	CuffClean	exon	10032339	10032424	1	-	.	transcript_id "TCONS_00004119"
1	CuffClean	exon	10033258	10033323	1	-	.	transcript_id "TCONS_00004119"
1	CuffClean	exon	10034008	10034136	1	-	.	transcript_id "TCONS_00004119"
1	CuffClean	exon	10034929	10035163	1	-	.	transcript_id "TCONS_00004119"
1	CuffClean	exon	10037670	10038218	1	-	.	transcript_id "TCONS_00004119"
1	CuffClean	transcript	10038218	10136768	1	+	.	transcript_id "TCONS_00000120"
1	CuffClean	exon	10038218	10038344	1	+	.	transcript_id "TCONS_00000120"
1	CuffClean	exon	10045076	10045184	1	+	.	transcript_id "TCONS_00000120"
1	CuffClean	exon	10047424	10047526	1	+	.	transcript_id "TCONS_00000120"
1	CuffClean	exon	10058720	10058823	1	+	.	transcript_id "TCONS_00000120"
1	CuffClean	exon	10064333	10064413	1	+	.	transcript_id "TCONS_00000120"
1	CuffClean	exon	10065323	10065421	1	+	.	transcript_id "TCONS_00000120"
1	CuffClean	exon	10066426	10066820	1	+	.	transcript_id "TCONS_00000120"
1	CuffClean	exon	10074860	10074946	1	+	.	transcript_id "TCONS_00000120"
1	CuffClean	exon	10077172	10077242	1	+	.	transcript_id "TCONS_00000120"
1	CuffClean	exon	10082253	10082346	1	+	.	transcript_id "TCONS_00000120"
1	CuffClean	exon	10083501	10083558	1	+	.	transcript_id "TCONS_00000120"
1	CuffClean	exon	10085747	10085952	1	+	.	transcript_id "TCONS_00000120"
1	CuffClean	exon	10088051	10088184	1	+	.	transcript_id "TCONS_00000120"
1	CuffClean	exon	10088882	10088960	1	+	.	transcript_id "TCONS_00000120"
1	CuffClean	exon	10090188	10090317	1	+	.	transcript_id "TCONS_00000120"
1	CuffClean	exon	10095866	10096013	1	+	.	transcript_id "TCONS_00000120"
1	CuffClean	exon	10104212	10104364	1	+	.	transcript_id "TCONS_00000120"
1	CuffClean	exon	10108369	10108481	1	+	.	transcript_id "TCONS_00000120"
1	CuffClean	exon	10112393	10112542	1	+	.	transcript_id "TCONS_00000120"
1	CuffClean	exon	10112876	10113022	1	+	.	transcript_id "TCONS_00000120"
1	CuffClean	exon	10113603	10113707	1	+	.	transcript_id "TCONS_00000120"
1	CuffClean	exon	10116018	10116084	1	+	.	transcript_id "TCONS_00000120"
1	CuffClean	exon	10116614	10116731	1	+	.	transcript_id "TCONS_00000120"
1	CuffClean	exon	10126340	10126479	1	+	.	transcript_id "TCONS_00000120"
1	CuffClean	exon	10127423	10127563	1	+	.	transcript_id "TCONS_00000120"
1	CuffClean	exon	10129986	10130032	1	+	.	transcript_id "TCONS_00000120"
1	CuffClean	exon	10132454	10132517	1	+	.	transcript_id "TCONS_00000120"
1	CuffClean	exon	10133164	10133273	1	+	.	transcript_id "TCONS_00000120"
1	CuffClean	exon	10134092	10134230	1	+	.	transcript_id "TCONS_00000120"
1	CuffClean	exon	10135934	10136768	1	+	.	transcript_id "TCONS_00000120"
1	CuffClean	transcript	10039773	10136768	1	+	.	transcript_id "TCONS_00000121"
1	CuffClean	exon	10039773	10039879	1	+	.	transcript_id "TCONS_00000121"
1	CuffClean	exon	10045076	10045184	1	+	.	transcript_id "TCONS_00000121"
1	CuffClean	exon	10047424	10047526	1	+	.	transcript_id "TCONS_00000121"
1	CuffClean	exon	10058720	10058823	1	+	.	transcript_id "TCONS_00000121"
1	CuffClean	exon	10064333	10064413	1	+	.	transcript_id "TCONS_00000121"
1	CuffClean	exon	10065323	10065421	1	+	.	transcript_id "TCONS_00000121"
1	CuffClean	exon	10066426	10066820	1	+	.	transcript_id "TCONS_00000121"
1	CuffClean	exon	10074860	10074946	1	+	.	transcript_id "TCONS_00000121"
1	CuffClean	exon	10077172	10077242	1	+	.	transcript_id "TCONS_00000121"
1	CuffClean	exon	10082253	10082346	1	+	.	transcript_id "TCONS_00000121"
1	CuffClean	exon	10083501	10083558	1	+	.	transcript_id "TCONS_00000121"
1	CuffClean	exon	10085747	10085952	1	+	.	transcript_id "TCONS_00000121"
1	CuffClean	exon	10088051	10088184	1	+	.	transcript_id "TCONS_00000121"
1	CuffClean	exon	10088882	10088960	1	+	.	transcript_id "TCONS_00000121"
1	CuffClean	exon	10090188	10090317	1	+	.	transcript_id "TCONS_00000121"
1	CuffClean	exon	10095866	10096013	1	+	.	transcript_id "TCONS_00000121"
1	CuffClean	exon	10104212	10104364	1	+	.	transcript_id "TCONS_00000121"
1	CuffClean	exon	10108369	10108481	1	+	.	transcript_id "TCONS_00000121"
1	CuffClean	exon	10112393	10112542	1	+	.	transcript_id "TCONS_00000121"
1	CuffClean	exon	10112876	10113022	1	+	.	transcript_id "TCONS_00000121"
1	CuffClean	exon	10113603	10113707	1	+	.	transcript_id "TCONS_00000121"
1	CuffClean	exon	10116018	10116084	1	+	.	transcript_id "TCONS_00000121"
1	CuffClean	exon	10116614	10116731	1	+	.	transcript_id "TCONS_00000121"
1	CuffClean	exon	10126340	10126479	1	+	.	transcript_id "TCONS_00000121"
1	CuffClean	exon	10127423	10127563	1	+	.	transcript_id "TCONS_00000121"
1	CuffClean	exon	10129986	10130032	1	+	.	transcript_id "TCONS_00000121"
1	CuffClean	exon	10132454	10132517	1	+	.	transcript_id "TCONS_00000121"
1	CuffClean	exon	10133164	10133273	1	+	.	transcript_id "TCONS_00000121"
1	CuffClean	exon	10134092	10134230	1	+	.	transcript_id "TCONS_00000121"
1	CuffClean	exon	10135934	10136768	1	+	.	transcript_id "TCONS_00000121"
1	CuffClean	transcript	10137527	10233289	1	-	.	transcript_id "TCONS_00004122"
1	CuffClean	exon	10137527	10138996	1	-	.	transcript_id "TCONS_00004122"
1	CuffClean	exon	10140467	10140584	1	-	.	transcript_id "TCONS_00004122"
1	CuffClean	exon	10141559	10141697	1	-	.	transcript_id "TCONS_00004122"
1	CuffClean	exon	10142576	10142744	1	-	.	transcript_id "TCONS_00004122"
1	CuffClean	exon	10144718	10144804	1	-	.	transcript_id "TCONS_00004122"
1	CuffClean	exon	10151801	10151873	1	-	.	transcript_id "TCONS_00004122"
1	CuffClean	exon	10153386	10153524	1	-	.	transcript_id "TCONS_00004122"
1	CuffClean	exon	10153607	10153742	1	-	.	transcript_id "TCONS_00004122"
1	CuffClean	exon	10154281	10154410	1	-	.	transcript_id "TCONS_00004122"
1	CuffClean	exon	10156914	10157044	1	-	.	transcript_id "TCONS_00004122"
1	CuffClean	exon	10157900	10158060	1	-	.	transcript_id "TCONS_00004122"
1	CuffClean	exon	10159568	10159740	1	-	.	transcript_id "TCONS_00004122"
1	CuffClean	exon	10159877	10160028	1	-	.	transcript_id "TCONS_00004122"
1	CuffClean	exon	10160701	10160870	1	-	.	transcript_id "TCONS_00004122"
1	CuffClean	exon	10160963	10161003	1	-	.	transcript_id "TCONS_00004122"
1	CuffClean	exon	10163697	10163787	1	-	.	transcript_id "TCONS_00004122"
1	CuffClean	exon	10172834	10172984	1	-	.	transcript_id "TCONS_00004122"
1	CuffClean	exon	10173194	10173352	1	-	.	transcript_id "TCONS_00004122"
1	CuffClean	exon	10174067	10174195	1	-	.	transcript_id "TCONS_00004122"
1	CuffClean	exon	10179826	10179977	1	-	.	transcript_id "TCONS_00004122"
1	CuffClean	exon	10180870	10181041	1	-	.	transcript_id "TCONS_00004122"
1	CuffClean	exon	10183663	10183747	1	-	.	transcript_id "TCONS_00004122"
1	CuffClean	exon	10183976	10184181	1	-	.	transcript_id "TCONS_00004122"
1	CuffClean	exon	10184386	10184497	1	-	.	transcript_id "TCONS_00004122"
1	CuffClean	exon	10188757	10188958	1	-	.	transcript_id "TCONS_00004122"
1	CuffClean	exon	10189227	10189335	1	-	.	transcript_id "TCONS_00004122"
1	CuffClean	exon	10189439	10189678	1	-	.	transcript_id "TCONS_00004122"
1	CuffClean	exon	10194257	10194491	1	-	.	transcript_id "TCONS_00004122"
1	CuffClean	exon	10198843	10198976	1	-	.	transcript_id "TCONS_00004122"
1	CuffClean	exon	10199729	10199904	1	-	.	transcript_id "TCONS_00004122"
1	CuffClean	exon	10204808	10204909	1	-	.	transcript_id "TCONS_00004122"
1	CuffClean	exon	10209425	10209701	1	-	.	transcript_id "TCONS_00004122"
1	CuffClean	exon	10213044	10213223	1	-	.	transcript_id "TCONS_00004122"
1	CuffClean	exon	10214125	10214271	1	-	.	transcript_id "TCONS_00004122"
1	CuffClean	exon	10215837	10215993	1	-	.	transcript_id "TCONS_00004122"
1	CuffClean	exon	10216529	10216559	1	-	.	transcript_id "TCONS_00004122"
1	CuffClean	exon	10232371	10233289	1	-	.	transcript_id "TCONS_00004122"
1	CuffClean	transcript	10137527	10233289	1	-	.	transcript_id "TCONS_00004121"
1	CuffClean	exon	10137527	10138996	1	-	.	transcript_id "TCONS_00004121"
1	CuffClean	exon	10140467	10140584	1	-	.	transcript_id "TCONS_00004121"
1	CuffClean	exon	10141559	10141697	1	-	.	transcript_id "TCONS_00004121"
1	CuffClean	exon	10142576	10142744	1	-	.	transcript_id "TCONS_00004121"
1	CuffClean	exon	10144718	10144857	1	-	.	transcript_id "TCONS_00004121"
1	CuffClean	exon	10147403	10147535	1	-	.	transcript_id "TCONS_00004121"
1	CuffClean	exon	10151801	10151873	1	-	.	transcript_id "TCONS_00004121"
1	CuffClean	exon	10153386	10153524	1	-	.	transcript_id "TCONS_00004121"
1	CuffClean	exon	10153607	10153742	1	-	.	transcript_id "TCONS_00004121"
1	CuffClean	exon	10154281	10154410	1	-	.	transcript_id "TCONS_00004121"
1	CuffClean	exon	10156914	10157044	1	-	.	transcript_id "TCONS_00004121"
1	CuffClean	exon	10157900	10158060	1	-	.	transcript_id "TCONS_00004121"
1	CuffClean	exon	10159568	10159740	1	-	.	transcript_id "TCONS_00004121"
1	CuffClean	exon	10159877	10160028	1	-	.	transcript_id "TCONS_00004121"
1	CuffClean	exon	10160701	10160870	1	-	.	transcript_id "TCONS_00004121"
1	CuffClean	exon	10160963	10161005	1	-	.	transcript_id "TCONS_00004121"
1	CuffClean	exon	10163697	10163787	1	-	.	transcript_id "TCONS_00004121"
1	CuffClean	exon	10172834	10172984	1	-	.	transcript_id "TCONS_00004121"
1	CuffClean	exon	10173194	10173352	1	-	.	transcript_id "TCONS_00004121"
1	CuffClean	exon	10174067	10174195	1	-	.	transcript_id "TCONS_00004121"
1	CuffClean	exon	10179826	10179977	1	-	.	transcript_id "TCONS_00004121"
1	CuffClean	exon	10180870	10181041	1	-	.	transcript_id "TCONS_00004121"
1	CuffClean	exon	10183663	10183747	1	-	.	transcript_id "TCONS_00004121"
1	CuffClean	exon	10183976	10184181	1	-	.	transcript_id "TCONS_00004121"
1	CuffClean	exon	10184386	10184497	1	-	.	transcript_id "TCONS_00004121"
1	CuffClean	exon	10188757	10188958	1	-	.	transcript_id "TCONS_00004121"
1	CuffClean	exon	10189227	10189335	1	-	.	transcript_id "TCONS_00004121"
1	CuffClean	exon	10189439	10189678	1	-	.	transcript_id "TCONS_00004121"
1	CuffClean	exon	10194257	10194491	1	-	.	transcript_id "TCONS_00004121"
1	CuffClean	exon	10198843	10198976	1	-	.	transcript_id "TCONS_00004121"
1	CuffClean	exon	10199729	10199904	1	-	.	transcript_id "TCONS_00004121"
1	CuffClean	exon	10204808	10204909	1	-	.	transcript_id "TCONS_00004121"
1	CuffClean	exon	10209425	10209701	1	-	.	transcript_id "TCONS_00004121"
1	CuffClean	exon	10213044	10213223	1	-	.	transcript_id "TCONS_00004121"
1	CuffClean	exon	10214125	10214271	1	-	.	transcript_id "TCONS_00004121"
1	CuffClean	exon	10215837	10215993	1	-	.	transcript_id "TCONS_00004121"
1	CuffClean	exon	10216529	10216559	1	-	.	transcript_id "TCONS_00004121"
1	CuffClean	exon	10232371	10233289	1	-	.	transcript_id "TCONS_00004121"
1	CuffClean	transcript	10137527	10233460	1	-	.	transcript_id "TCONS_00004123"
1	CuffClean	exon	10137527	10138996	1	-	.	transcript_id "TCONS_00004123"
1	CuffClean	exon	10140467	10140584	1	-	.	transcript_id "TCONS_00004123"
1	CuffClean	exon	10141559	10141697	1	-	.	transcript_id "TCONS_00004123"
1	CuffClean	exon	10142576	10142744	1	-	.	transcript_id "TCONS_00004123"
1	CuffClean	exon	10144718	10144857	1	-	.	transcript_id "TCONS_00004123"
1	CuffClean	exon	10147403	10147535	1	-	.	transcript_id "TCONS_00004123"
1	CuffClean	exon	10151801	10151873	1	-	.	transcript_id "TCONS_00004123"
1	CuffClean	exon	10153386	10153524	1	-	.	transcript_id "TCONS_00004123"
1	CuffClean	exon	10153607	10153742	1	-	.	transcript_id "TCONS_00004123"
1	CuffClean	exon	10154281	10154410	1	-	.	transcript_id "TCONS_00004123"
1	CuffClean	exon	10156914	10157044	1	-	.	transcript_id "TCONS_00004123"
1	CuffClean	exon	10157900	10158060	1	-	.	transcript_id "TCONS_00004123"
1	CuffClean	exon	10159568	10159740	1	-	.	transcript_id "TCONS_00004123"
1	CuffClean	exon	10159877	10160028	1	-	.	transcript_id "TCONS_00004123"
1	CuffClean	exon	10160701	10160870	1	-	.	transcript_id "TCONS_00004123"
1	CuffClean	exon	10160963	10161003	1	-	.	transcript_id "TCONS_00004123"
1	CuffClean	exon	10163697	10163787	1	-	.	transcript_id "TCONS_00004123"
1	CuffClean	exon	10172834	10172984	1	-	.	transcript_id "TCONS_00004123"
1	CuffClean	exon	10173194	10173352	1	-	.	transcript_id "TCONS_00004123"
1	CuffClean	exon	10174067	10174195	1	-	.	transcript_id "TCONS_00004123"
1	CuffClean	exon	10179826	10179977	1	-	.	transcript_id "TCONS_00004123"
1	CuffClean	exon	10180870	10181041	1	-	.	transcript_id "TCONS_00004123"
1	CuffClean	exon	10183663	10183747	1	-	.	transcript_id "TCONS_00004123"
1	CuffClean	exon	10183976	10184181	1	-	.	transcript_id "TCONS_00004123"
1	CuffClean	exon	10184386	10184497	1	-	.	transcript_id "TCONS_00004123"
1	CuffClean	exon	10188757	10188958	1	-	.	transcript_id "TCONS_00004123"
1	CuffClean	exon	10189227	10189335	1	-	.	transcript_id "TCONS_00004123"
1	CuffClean	exon	10189439	10189678	1	-	.	transcript_id "TCONS_00004123"
1	CuffClean	exon	10194257	10194491	1	-	.	transcript_id "TCONS_00004123"
1	CuffClean	exon	10198843	10198976	1	-	.	transcript_id "TCONS_00004123"
1	CuffClean	exon	10199729	10199904	1	-	.	transcript_id "TCONS_00004123"
1	CuffClean	exon	10204808	10204909	1	-	.	transcript_id "TCONS_00004123"
1	CuffClean	exon	10209425	10209701	1	-	.	transcript_id "TCONS_00004123"
1	CuffClean	exon	10213044	10213223	1	-	.	transcript_id "TCONS_00004123"
1	CuffClean	exon	10214125	10214271	1	-	.	transcript_id "TCONS_00004123"
1	CuffClean	exon	10215837	10215993	1	-	.	transcript_id "TCONS_00004123"
1	CuffClean	exon	10216529	10216559	1	-	.	transcript_id "TCONS_00004123"
1	CuffClean	exon	10232371	10232532	1	-	.	transcript_id "TCONS_00004123"
1	CuffClean	exon	10233304	10233460	1	-	.	transcript_id "TCONS_00004123"
1	CuffClean	transcript	10171967	10233352	1	-	.	transcript_id "TCONS_00004124"
1	CuffClean	exon	10171967	10171967	1	-	.	transcript_id "TCONS_00004124"
1	CuffClean	exon	10172923	10172984	1	-	.	transcript_id "TCONS_00004124"
1	CuffClean	exon	10173194	10173352	1	-	.	transcript_id "TCONS_00004124"
1	CuffClean	exon	10174067	10174195	1	-	.	transcript_id "TCONS_00004124"
1	CuffClean	exon	10179826	10179977	1	-	.	transcript_id "TCONS_00004124"
1	CuffClean	exon	10180870	10181041	1	-	.	transcript_id "TCONS_00004124"
1	CuffClean	exon	10183663	10183747	1	-	.	transcript_id "TCONS_00004124"
1	CuffClean	exon	10183976	10184181	1	-	.	transcript_id "TCONS_00004124"
1	CuffClean	exon	10184386	10184497	1	-	.	transcript_id "TCONS_00004124"
1	CuffClean	exon	10188757	10188958	1	-	.	transcript_id "TCONS_00004124"
1	CuffClean	exon	10189227	10189335	1	-	.	transcript_id "TCONS_00004124"
1	CuffClean	exon	10189439	10189678	1	-	.	transcript_id "TCONS_00004124"
1	CuffClean	exon	10233304	10233352	1	-	.	transcript_id "TCONS_00004124"
1	CuffClean	transcript	10260318	10377070	1	+	.	transcript_id "TCONS_00000124"
1	CuffClean	exon	10260318	10260563	1	+	.	transcript_id "TCONS_00000124"
1	CuffClean	exon	10315205	10315339	1	+	.	transcript_id "TCONS_00000124"
1	CuffClean	exon	10375587	10375674	1	+	.	transcript_id "TCONS_00000124"
1	CuffClean	exon	10377019	10377070	1	+	.	transcript_id "TCONS_00000124"
1	CuffClean	transcript	10260318	10400047	1	+	.	transcript_id "TCONS_00000125"
1	CuffClean	exon	10260318	10260563	1	+	.	transcript_id "TCONS_00000125"
1	CuffClean	exon	10315205	10315339	1	+	.	transcript_id "TCONS_00000125"
1	CuffClean	exon	10397643	10398179	1	+	.	transcript_id "TCONS_00000125"
1	CuffClean	exon	10399631	10400047	1	+	.	transcript_id "TCONS_00000125"
1	CuffClean	transcript	10316073	10400047	1	+	.	transcript_id "TCONS_00000128"
1	CuffClean	exon	10316073	10316278	1	+	.	transcript_id "TCONS_00000128"
1	CuffClean	exon	10397643	10398179	1	+	.	transcript_id "TCONS_00000128"
1	CuffClean	exon	10399634	10400047	1	+	.	transcript_id "TCONS_00000128"
1	CuffClean	transcript	10316073	10400047	1	+	.	transcript_id "TCONS_00000127"
1	CuffClean	exon	10316073	10316278	1	+	.	transcript_id "TCONS_00000127"
1	CuffClean	exon	10397643	10398179	1	+	.	transcript_id "TCONS_00000127"
1	CuffClean	exon	10399631	10400047	1	+	.	transcript_id "TCONS_00000127"
1	CuffClean	transcript	10378151	10400047	1	+	.	transcript_id "TCONS_00000129"
1	CuffClean	exon	10378151	10378407	1	+	.	transcript_id "TCONS_00000129"
1	CuffClean	exon	10397643	10398179	1	+	.	transcript_id "TCONS_00000129"
1	CuffClean	exon	10399631	10400047	1	+	.	transcript_id "TCONS_00000129"
1	CuffClean	transcript	10397427	10400047	1	+	.	transcript_id "TCONS_00000130"
1	CuffClean	exon	10397427	10398179	1	+	.	transcript_id "TCONS_00000130"
1	CuffClean	exon	10399631	10400047	1	+	.	transcript_id "TCONS_00000130"
1	CuffClean	transcript	10472475	10477823	1	-	.	transcript_id "TCONS_00004125"
1	CuffClean	exon	10472475	10477129	1	-	.	transcript_id "TCONS_00004125"
1	CuffClean	exon	10477727	10477823	1	-	.	transcript_id "TCONS_00004125"
1	CuffClean	transcript	10590988	10596472	1	-	.	transcript_id "TCONS_00004127"
1	CuffClean	exon	10590988	10591318	1	-	.	transcript_id "TCONS_00004127"
1	CuffClean	exon	10595620	10595695	1	-	.	transcript_id "TCONS_00004127"
1	CuffClean	exon	10596414	10596472	1	-	.	transcript_id "TCONS_00004127"
1	CuffClean	transcript	10595366	10719905	1	-	.	transcript_id "TCONS_00004128"
1	CuffClean	exon	10595366	10595695	1	-	.	transcript_id "TCONS_00004128"
1	CuffClean	exon	10719612	10719905	1	-	.	transcript_id "TCONS_00004128"
1	CuffClean	transcript	10767035	10775626	1	+	.	transcript_id "TCONS_00000132"
1	CuffClean	exon	10767035	10775626	1	+	.	transcript_id "TCONS_00000132"
1	CuffClean	transcript	10782131	10783026	1	+	.	transcript_id "TCONS_00000135"
1	CuffClean	exon	10782131	10783026	1	+	.	transcript_id "TCONS_00000135"
1	CuffClean	transcript	10802236	10805423	1	-	.	transcript_id "TCONS_00004132"
1	CuffClean	exon	10802236	10805423	1	-	.	transcript_id "TCONS_00004132"
1	CuffClean	transcript	10808335	10811735	1	-	.	transcript_id "TCONS_00004134"
1	CuffClean	exon	10808335	10811735	1	-	.	transcript_id "TCONS_00004134"
1	CuffClean	transcript	10814184	10817445	1	-	.	transcript_id "TCONS_00004136"
1	CuffClean	exon	10814184	10817445	1	-	.	transcript_id "TCONS_00004136"
1	CuffClean	transcript	10821515	10831209	1	-	.	transcript_id "TCONS_00004137"
1	CuffClean	exon	10821515	10825294	1	-	.	transcript_id "TCONS_00004137"
1	CuffClean	exon	10830008	10831209	1	-	.	transcript_id "TCONS_00004137"
1	CuffClean	transcript	10946157	10964126	1	+	.	transcript_id "TCONS_00000137"
1	CuffClean	exon	10946157	10946576	1	+	.	transcript_id "TCONS_00000137"
1	CuffClean	exon	10959871	10959943	1	+	.	transcript_id "TCONS_00000137"
1	CuffClean	exon	10963805	10964126	1	+	.	transcript_id "TCONS_00000137"
1	CuffClean	transcript	10946157	10968564	1	+	.	transcript_id "TCONS_00000138"
1	CuffClean	exon	10946157	10946576	1	+	.	transcript_id "TCONS_00000138"
1	CuffClean	exon	10959871	10959943	1	+	.	transcript_id "TCONS_00000138"
1	CuffClean	exon	10966149	10968564	1	+	.	transcript_id "TCONS_00000138"
1	CuffClean	transcript	10947912	10968564	1	+	.	transcript_id "TCONS_00000141"
1	CuffClean	exon	10947912	10948314	1	+	.	transcript_id "TCONS_00000141"
1	CuffClean	exon	10950440	10950528	1	+	.	transcript_id "TCONS_00000141"
1	CuffClean	exon	10955428	10955546	1	+	.	transcript_id "TCONS_00000141"
1	CuffClean	exon	10959871	10959943	1	+	.	transcript_id "TCONS_00000141"
1	CuffClean	exon	10966149	10968564	1	+	.	transcript_id "TCONS_00000141"
1	CuffClean	transcript	10947912	10968564	1	+	.	transcript_id "TCONS_00000140"
1	CuffClean	exon	10947912	10948314	1	+	.	transcript_id "TCONS_00000140"
1	CuffClean	exon	10950440	10950528	1	+	.	transcript_id "TCONS_00000140"
1	CuffClean	exon	10959871	10959943	1	+	.	transcript_id "TCONS_00000140"
1	CuffClean	exon	10966149	10968564	1	+	.	transcript_id "TCONS_00000140"
1	CuffClean	transcript	10959590	10968564	1	+	.	transcript_id "TCONS_00000146"
1	CuffClean	exon	10959590	10959943	1	+	.	transcript_id "TCONS_00000146"
1	CuffClean	exon	10966149	10968564	1	+	.	transcript_id "TCONS_00000146"
1	CuffClean	transcript	10966321	10966743	1	-	.	transcript_id "TCONS_00004142"
1	CuffClean	exon	10966321	10966743	1	-	.	transcript_id "TCONS_00004142"
1	CuffClean	transcript	10989078	10989427	1	+	.	transcript_id "TCONS_00000147"
1	CuffClean	exon	10989078	10989427	1	+	.	transcript_id "TCONS_00000147"
1	CuffClean	transcript	10993465	11303682	1	+	.	transcript_id "TCONS_00000148"
1	CuffClean	exon	10993465	10993909	1	+	.	transcript_id "TCONS_00000148"
1	CuffClean	exon	11061326	11061397	1	+	.	transcript_id "TCONS_00000148"
1	CuffClean	exon	11065794	11065916	1	+	.	transcript_id "TCONS_00000148"
1	CuffClean	exon	11068011	11068115	1	+	.	transcript_id "TCONS_00000148"
1	CuffClean	exon	11080023	11080124	1	+	.	transcript_id "TCONS_00000148"
1	CuffClean	exon	11089717	11089878	1	+	.	transcript_id "TCONS_00000148"
1	CuffClean	exon	11098463	11098596	1	+	.	transcript_id "TCONS_00000148"
1	CuffClean	exon	11101064	11101167	1	+	.	transcript_id "TCONS_00000148"
1	CuffClean	exon	11107603	11107752	1	+	.	transcript_id "TCONS_00000148"
1	CuffClean	exon	11110282	11110426	1	+	.	transcript_id "TCONS_00000148"
1	CuffClean	exon	11112743	11112843	1	+	.	transcript_id "TCONS_00000148"
1	CuffClean	exon	11123121	11123224	1	+	.	transcript_id "TCONS_00000148"
1	CuffClean	exon	11123814	11123863	1	+	.	transcript_id "TCONS_00000148"
1	CuffClean	exon	11132338	11132413	1	+	.	transcript_id "TCONS_00000148"
1	CuffClean	exon	11136765	11136837	1	+	.	transcript_id "TCONS_00000148"
1	CuffClean	exon	11139956	11140098	1	+	.	transcript_id "TCONS_00000148"
1	CuffClean	exon	11140236	11140328	1	+	.	transcript_id "TCONS_00000148"
1	CuffClean	exon	11142649	11142797	1	+	.	transcript_id "TCONS_00000148"
1	CuffClean	exon	11149810	11149895	1	+	.	transcript_id "TCONS_00000148"
1	CuffClean	exon	11153543	11153679	1	+	.	transcript_id "TCONS_00000148"
1	CuffClean	exon	11156241	11156358	1	+	.	transcript_id "TCONS_00000148"
1	CuffClean	exon	11160096	11160280	1	+	.	transcript_id "TCONS_00000148"
1	CuffClean	exon	11162240	11162401	1	+	.	transcript_id "TCONS_00000148"
1	CuffClean	exon	11169853	11170075	1	+	.	transcript_id "TCONS_00000148"
1	CuffClean	exon	11170584	11170791	1	+	.	transcript_id "TCONS_00000148"
1	CuffClean	exon	11181855	11182034	1	+	.	transcript_id "TCONS_00000148"
1	CuffClean	exon	11184446	11184540	1	+	.	transcript_id "TCONS_00000148"
1	CuffClean	exon	11185130	11185212	1	+	.	transcript_id "TCONS_00000148"
1	CuffClean	exon	11185887	11185977	1	+	.	transcript_id "TCONS_00000148"
1	CuffClean	exon	11186637	11186765	1	+	.	transcript_id "TCONS_00000148"
1	CuffClean	exon	11193513	11193554	1	+	.	transcript_id "TCONS_00000148"
1	CuffClean	exon	11199835	11200052	1	+	.	transcript_id "TCONS_00000148"
1	CuffClean	exon	11204066	11204168	1	+	.	transcript_id "TCONS_00000148"
1	CuffClean	exon	11208512	11208655	1	+	.	transcript_id "TCONS_00000148"
1	CuffClean	exon	11231682	11231796	1	+	.	transcript_id "TCONS_00000148"
1	CuffClean	exon	11265679	11265745	1	+	.	transcript_id "TCONS_00000148"
1	CuffClean	exon	11265969	11266159	1	+	.	transcript_id "TCONS_00000148"
1	CuffClean	exon	11285057	11285159	1	+	.	transcript_id "TCONS_00000148"
1	CuffClean	exon	11289253	11289320	1	+	.	transcript_id "TCONS_00000148"
1	CuffClean	exon	11297708	11303682	1	+	.	transcript_id "TCONS_00000148"
1	CuffClean	transcript	11265700	11303682	1	+	.	transcript_id "TCONS_00000151"
1	CuffClean	exon	11265700	11265745	1	+	.	transcript_id "TCONS_00000151"
1	CuffClean	exon	11266028	11266159	1	+	.	transcript_id "TCONS_00000151"
1	CuffClean	exon	11285057	11285159	1	+	.	transcript_id "TCONS_00000151"
1	CuffClean	exon	11289253	11289320	1	+	.	transcript_id "TCONS_00000151"
1	CuffClean	exon	11297708	11303682	1	+	.	transcript_id "TCONS_00000151"
1	CuffClean	transcript	11384074	11389707	1	-	.	transcript_id "TCONS_00004144"
1	CuffClean	exon	11384074	11386243	1	-	.	transcript_id "TCONS_00004144"
1	CuffClean	exon	11386789	11386885	1	-	.	transcript_id "TCONS_00004144"
1	CuffClean	exon	11388930	11389043	1	-	.	transcript_id "TCONS_00004144"
1	CuffClean	exon	11389707	11389707	1	-	.	transcript_id "TCONS_00004144"
1	CuffClean	transcript	11384074	11389880	1	-	.	transcript_id "TCONS_00004145"
1	CuffClean	exon	11384074	11386243	1	-	.	transcript_id "TCONS_00004145"
1	CuffClean	exon	11386789	11386885	1	-	.	transcript_id "TCONS_00004145"
1	CuffClean	exon	11388930	11389043	1	-	.	transcript_id "TCONS_00004145"
1	CuffClean	exon	11389855	11389880	1	-	.	transcript_id "TCONS_00004145"
1	CuffClean	transcript	11384074	11389960	1	-	.	transcript_id "TCONS_00004147"
1	CuffClean	exon	11384074	11386243	1	-	.	transcript_id "TCONS_00004147"
1	CuffClean	exon	11386789	11386885	1	-	.	transcript_id "TCONS_00004147"
1	CuffClean	exon	11388930	11389043	1	-	.	transcript_id "TCONS_00004147"
1	CuffClean	exon	11389875	11389960	1	-	.	transcript_id "TCONS_00004147"
1	CuffClean	transcript	11384074	11389960	1	-	.	transcript_id "TCONS_00004146"
1	CuffClean	exon	11384074	11386243	1	-	.	transcript_id "TCONS_00004146"
1	CuffClean	exon	11386789	11386885	1	-	.	transcript_id "TCONS_00004146"
1	CuffClean	exon	11388930	11389043	1	-	.	transcript_id "TCONS_00004146"
1	CuffClean	exon	11389709	11389960	1	-	.	transcript_id "TCONS_00004146"
1	CuffClean	transcript	11414077	11561550	1	+	.	transcript_id "TCONS_00000153"
1	CuffClean	exon	11414077	11414637	1	+	.	transcript_id "TCONS_00000153"
1	CuffClean	exon	11511918	11512065	1	+	.	transcript_id "TCONS_00000153"
1	CuffClean	exon	11518578	11518709	1	+	.	transcript_id "TCONS_00000153"
1	CuffClean	exon	11545154	11545282	1	+	.	transcript_id "TCONS_00000153"
1	CuffClean	exon	11561501	11561550	1	+	.	transcript_id "TCONS_00000153"
1	CuffClean	transcript	11414077	11601811	1	+	.	transcript_id "TCONS_00000154"
1	CuffClean	exon	11414077	11414637	1	+	.	transcript_id "TCONS_00000154"
1	CuffClean	exon	11511918	11512065	1	+	.	transcript_id "TCONS_00000154"
1	CuffClean	exon	11518578	11518709	1	+	.	transcript_id "TCONS_00000154"
1	CuffClean	exon	11545154	11545282	1	+	.	transcript_id "TCONS_00000154"
1	CuffClean	exon	11562963	11562991	1	+	.	transcript_id "TCONS_00000154"
1	CuffClean	exon	11588374	11588546	1	+	.	transcript_id "TCONS_00000154"
1	CuffClean	exon	11596151	11596317	1	+	.	transcript_id "TCONS_00000154"
1	CuffClean	exon	11596965	11601811	1	+	.	transcript_id "TCONS_00000154"
1	CuffClean	transcript	11414112	11537707	1	+	.	transcript_id "TCONS_00000155"
1	CuffClean	exon	11414112	11414637	1	+	.	transcript_id "TCONS_00000155"
1	CuffClean	exon	11511918	11512065	1	+	.	transcript_id "TCONS_00000155"
1	CuffClean	exon	11518578	11518709	1	+	.	transcript_id "TCONS_00000155"
1	CuffClean	exon	11537015	11537707	1	+	.	transcript_id "TCONS_00000155"
1	CuffClean	transcript	11414112	11601811	1	+	.	transcript_id "TCONS_00000156"
1	CuffClean	exon	11414112	11414637	1	+	.	transcript_id "TCONS_00000156"
1	CuffClean	exon	11518578	11518709	1	+	.	transcript_id "TCONS_00000156"
1	CuffClean	exon	11545154	11545282	1	+	.	transcript_id "TCONS_00000156"
1	CuffClean	exon	11562963	11562991	1	+	.	transcript_id "TCONS_00000156"
1	CuffClean	exon	11588374	11588546	1	+	.	transcript_id "TCONS_00000156"
1	CuffClean	exon	11596151	11596317	1	+	.	transcript_id "TCONS_00000156"
1	CuffClean	exon	11596965	11601811	1	+	.	transcript_id "TCONS_00000156"
1	CuffClean	transcript	11872121	11873649	1	-	.	transcript_id "TCONS_00004152"
1	CuffClean	exon	11872121	11873649	1	-	.	transcript_id "TCONS_00004152"
1	CuffClean	transcript	11880699	11886870	1	-	.	transcript_id "TCONS_00004154"
1	CuffClean	exon	11880699	11886870	1	-	.	transcript_id "TCONS_00004154"
1	CuffClean	transcript	12026209	12039493	1	-	.	transcript_id "TCONS_00004157"
1	CuffClean	exon	12026209	12026888	1	-	.	transcript_id "TCONS_00004157"
1	CuffClean	exon	12028113	12029247	1	-	.	transcript_id "TCONS_00004157"
1	CuffClean	exon	12032181	12032362	1	-	.	transcript_id "TCONS_00004157"
1	CuffClean	exon	12035300	12035401	1	-	.	transcript_id "TCONS_00004157"
1	CuffClean	exon	12035614	12039493	1	-	.	transcript_id "TCONS_00004157"
1	CuffClean	transcript	12026209	12039493	1	-	.	transcript_id "TCONS_00004156"
1	CuffClean	exon	12026209	12029247	1	-	.	transcript_id "TCONS_00004156"
1	CuffClean	exon	12032181	12032362	1	-	.	transcript_id "TCONS_00004156"
1	CuffClean	exon	12035300	12039493	1	-	.	transcript_id "TCONS_00004156"
1	CuffClean	transcript	12026209	12041363	1	-	.	transcript_id "TCONS_00004159"
1	CuffClean	exon	12026209	12026888	1	-	.	transcript_id "TCONS_00004159"
1	CuffClean	exon	12028113	12029247	1	-	.	transcript_id "TCONS_00004159"
1	CuffClean	exon	12032181	12032362	1	-	.	transcript_id "TCONS_00004159"
1	CuffClean	exon	12035300	12041363	1	-	.	transcript_id "TCONS_00004159"
1	CuffClean	transcript	12026209	12041363	1	-	.	transcript_id "TCONS_00004158"
1	CuffClean	exon	12026209	12029247	1	-	.	transcript_id "TCONS_00004158"
1	CuffClean	exon	12032181	12032362	1	-	.	transcript_id "TCONS_00004158"
1	CuffClean	exon	12035300	12035401	1	-	.	transcript_id "TCONS_00004158"
1	CuffClean	exon	12035614	12041363	1	-	.	transcript_id "TCONS_00004158"
1	CuffClean	transcript	12150760	12163960	1	+	.	transcript_id "TCONS_00000159"
1	CuffClean	exon	12150760	12150921	1	+	.	transcript_id "TCONS_00000159"
1	CuffClean	exon	12152600	12152716	1	+	.	transcript_id "TCONS_00000159"
1	CuffClean	exon	12163734	12163960	1	+	.	transcript_id "TCONS_00000159"
1	CuffClean	transcript	12150760	12174907	1	+	.	transcript_id "TCONS_00000161"
1	CuffClean	exon	12150760	12151016	1	+	.	transcript_id "TCONS_00000161"
1	CuffClean	exon	12152600	12152716	1	+	.	transcript_id "TCONS_00000161"
1	CuffClean	exon	12163734	12163861	1	+	.	transcript_id "TCONS_00000161"
1	CuffClean	exon	12174419	12174907	1	+	.	transcript_id "TCONS_00000161"
1	CuffClean	transcript	12150760	12174907	1	+	.	transcript_id "TCONS_00000160"
1	CuffClean	exon	12150760	12150921	1	+	.	transcript_id "TCONS_00000160"
1	CuffClean	exon	12163734	12163861	1	+	.	transcript_id "TCONS_00000160"
1	CuffClean	exon	12174422	12174907	1	+	.	transcript_id "TCONS_00000160"
1	CuffClean	transcript	12179975	12180755	1	+	.	transcript_id "TCONS_00000162"
1	CuffClean	exon	12179975	12180755	1	+	.	transcript_id "TCONS_00000162"
1	CuffClean	transcript	12272653	12295985	1	-	.	transcript_id "TCONS_00004161"
1	CuffClean	exon	12272653	12273288	1	-	.	transcript_id "TCONS_00004161"
1	CuffClean	exon	12295958	12295985	1	-	.	transcript_id "TCONS_00004161"
1	CuffClean	transcript	12295289	12296387	1	-	.	transcript_id "TCONS_00004166"
1	CuffClean	exon	12295289	12296387	1	-	.	transcript_id "TCONS_00004166"
1	CuffClean	transcript	12295289	12298723	1	-	.	transcript_id "TCONS_00004167"
1	CuffClean	exon	12295289	12295900	1	-	.	transcript_id "TCONS_00004167"
1	CuffClean	exon	12298489	12298723	1	-	.	transcript_id "TCONS_00004167"
1	CuffClean	transcript	12331495	12342763	1	+	.	transcript_id "TCONS_00000163"
1	CuffClean	exon	12331495	12334578	1	+	.	transcript_id "TCONS_00000163"
1	CuffClean	exon	12342702	12342763	1	+	.	transcript_id "TCONS_00000163"
1	CuffClean	transcript	12612263	12613539	1	-	.	transcript_id "TCONS_00004172"
1	CuffClean	exon	12612263	12613539	1	-	.	transcript_id "TCONS_00004172"
1	CuffClean	transcript	12639328	12644480	1	-	.	transcript_id "TCONS_00004173"
1	CuffClean	exon	12639328	12639991	1	-	.	transcript_id "TCONS_00004173"
1	CuffClean	exon	12644442	12644480	1	-	.	transcript_id "TCONS_00004173"
1	CuffClean	transcript	12667563	12673090	1	+	.	transcript_id "TCONS_00000168"
1	CuffClean	exon	12667563	12669092	1	+	.	transcript_id "TCONS_00000168"
1	CuffClean	exon	12671316	12671355	1	+	.	transcript_id "TCONS_00000168"
1	CuffClean	exon	12671461	12673090	1	+	.	transcript_id "TCONS_00000168"
1	CuffClean	transcript	12669164	12677613	1	-	.	transcript_id "TCONS_00004174"
1	CuffClean	exon	12669164	12670918	1	-	.	transcript_id "TCONS_00004174"
1	CuffClean	exon	12672139	12672242	1	-	.	transcript_id "TCONS_00004174"
1	CuffClean	exon	12676097	12677613	1	-	.	transcript_id "TCONS_00004174"
1	CuffClean	transcript	12692430	12861183	1	+	.	transcript_id "TCONS_00000171"
1	CuffClean	exon	12692430	12692684	1	+	.	transcript_id "TCONS_00000171"
1	CuffClean	exon	12786079	12786151	1	+	.	transcript_id "TCONS_00000171"
1	CuffClean	exon	12786468	12786698	1	+	.	transcript_id "TCONS_00000171"
1	CuffClean	exon	12796766	12797005	1	+	.	transcript_id "TCONS_00000171"
1	CuffClean	exon	12805180	12805331	1	+	.	transcript_id "TCONS_00000171"
1	CuffClean	exon	12807854	12808023	1	+	.	transcript_id "TCONS_00000171"
1	CuffClean	exon	12817338	12817488	1	+	.	transcript_id "TCONS_00000171"
1	CuffClean	exon	12818378	12818553	1	+	.	transcript_id "TCONS_00000171"
1	CuffClean	exon	12820401	12820529	1	+	.	transcript_id "TCONS_00000171"
1	CuffClean	exon	12820795	12820851	1	+	.	transcript_id "TCONS_00000171"
1	CuffClean	exon	12821970	12822099	1	+	.	transcript_id "TCONS_00000171"
1	CuffClean	exon	12836113	12836329	1	+	.	transcript_id "TCONS_00000171"
1	CuffClean	exon	12838359	12838611	1	+	.	transcript_id "TCONS_00000171"
1	CuffClean	exon	12839829	12839925	1	+	.	transcript_id "TCONS_00000171"
1	CuffClean	exon	12840403	12840497	1	+	.	transcript_id "TCONS_00000171"
1	CuffClean	exon	12841443	12841508	1	+	.	transcript_id "TCONS_00000171"
1	CuffClean	exon	12842649	12842824	1	+	.	transcript_id "TCONS_00000171"
1	CuffClean	exon	12848095	12848237	1	+	.	transcript_id "TCONS_00000171"
1	CuffClean	exon	12848331	12848454	1	+	.	transcript_id "TCONS_00000171"
1	CuffClean	exon	12850760	12850793	1	+	.	transcript_id "TCONS_00000171"
1	CuffClean	exon	12858812	12861183	1	+	.	transcript_id "TCONS_00000171"
1	CuffClean	transcript	12692430	12861183	1	+	.	transcript_id "TCONS_00000170"
1	CuffClean	exon	12692430	12692684	1	+	.	transcript_id "TCONS_00000170"
1	CuffClean	exon	12786079	12786151	1	+	.	transcript_id "TCONS_00000170"
1	CuffClean	exon	12786468	12786698	1	+	.	transcript_id "TCONS_00000170"
1	CuffClean	exon	12796766	12797005	1	+	.	transcript_id "TCONS_00000170"
1	CuffClean	exon	12805180	12805331	1	+	.	transcript_id "TCONS_00000170"
1	CuffClean	exon	12807928	12808023	1	+	.	transcript_id "TCONS_00000170"
1	CuffClean	exon	12817338	12817488	1	+	.	transcript_id "TCONS_00000170"
1	CuffClean	exon	12818378	12818553	1	+	.	transcript_id "TCONS_00000170"
1	CuffClean	exon	12820401	12820529	1	+	.	transcript_id "TCONS_00000170"
1	CuffClean	exon	12820795	12820851	1	+	.	transcript_id "TCONS_00000170"
1	CuffClean	exon	12821970	12822099	1	+	.	transcript_id "TCONS_00000170"
1	CuffClean	exon	12836113	12836329	1	+	.	transcript_id "TCONS_00000170"
1	CuffClean	exon	12838359	12838611	1	+	.	transcript_id "TCONS_00000170"
1	CuffClean	exon	12839829	12839925	1	+	.	transcript_id "TCONS_00000170"
1	CuffClean	exon	12840403	12840497	1	+	.	transcript_id "TCONS_00000170"
1	CuffClean	exon	12841443	12841508	1	+	.	transcript_id "TCONS_00000170"
1	CuffClean	exon	12842649	12842824	1	+	.	transcript_id "TCONS_00000170"
1	CuffClean	exon	12848095	12848237	1	+	.	transcript_id "TCONS_00000170"
1	CuffClean	exon	12848331	12848454	1	+	.	transcript_id "TCONS_00000170"
1	CuffClean	exon	12850760	12850793	1	+	.	transcript_id "TCONS_00000170"
1	CuffClean	exon	12858812	12861183	1	+	.	transcript_id "TCONS_00000170"
1	CuffClean	transcript	12692430	12861183	1	+	.	transcript_id "TCONS_00000169"
1	CuffClean	exon	12692430	12692684	1	+	.	transcript_id "TCONS_00000169"
1	CuffClean	exon	12728594	12728688	1	+	.	transcript_id "TCONS_00000169"
1	CuffClean	exon	12786079	12786151	1	+	.	transcript_id "TCONS_00000169"
1	CuffClean	exon	12786468	12786698	1	+	.	transcript_id "TCONS_00000169"
1	CuffClean	exon	12796766	12797005	1	+	.	transcript_id "TCONS_00000169"
1	CuffClean	exon	12805180	12805331	1	+	.	transcript_id "TCONS_00000169"
1	CuffClean	exon	12807854	12808023	1	+	.	transcript_id "TCONS_00000169"
1	CuffClean	exon	12817338	12817488	1	+	.	transcript_id "TCONS_00000169"
1	CuffClean	exon	12818378	12818553	1	+	.	transcript_id "TCONS_00000169"
1	CuffClean	exon	12820401	12820529	1	+	.	transcript_id "TCONS_00000169"
1	CuffClean	exon	12820795	12820851	1	+	.	transcript_id "TCONS_00000169"
1	CuffClean	exon	12821970	12822099	1	+	.	transcript_id "TCONS_00000169"
1	CuffClean	exon	12836113	12836329	1	+	.	transcript_id "TCONS_00000169"
1	CuffClean	exon	12838359	12838611	1	+	.	transcript_id "TCONS_00000169"
1	CuffClean	exon	12839829	12839925	1	+	.	transcript_id "TCONS_00000169"
1	CuffClean	exon	12840403	12840497	1	+	.	transcript_id "TCONS_00000169"
1	CuffClean	exon	12841443	12841508	1	+	.	transcript_id "TCONS_00000169"
1	CuffClean	exon	12842649	12842824	1	+	.	transcript_id "TCONS_00000169"
1	CuffClean	exon	12848095	12848237	1	+	.	transcript_id "TCONS_00000169"
1	CuffClean	exon	12848331	12848454	1	+	.	transcript_id "TCONS_00000169"
1	CuffClean	exon	12850760	12850793	1	+	.	transcript_id "TCONS_00000169"
1	CuffClean	exon	12858812	12861183	1	+	.	transcript_id "TCONS_00000169"
1	CuffClean	transcript	12718545	12861183	1	+	.	transcript_id "TCONS_00000172"
1	CuffClean	exon	12718545	12718783	1	+	.	transcript_id "TCONS_00000172"
1	CuffClean	exon	12728594	12728688	1	+	.	transcript_id "TCONS_00000172"
1	CuffClean	exon	12786079	12786151	1	+	.	transcript_id "TCONS_00000172"
1	CuffClean	exon	12786468	12786698	1	+	.	transcript_id "TCONS_00000172"
1	CuffClean	exon	12796766	12797005	1	+	.	transcript_id "TCONS_00000172"
1	CuffClean	exon	12805180	12805331	1	+	.	transcript_id "TCONS_00000172"
1	CuffClean	exon	12807854	12808023	1	+	.	transcript_id "TCONS_00000172"
1	CuffClean	exon	12817338	12817488	1	+	.	transcript_id "TCONS_00000172"
1	CuffClean	exon	12818378	12818553	1	+	.	transcript_id "TCONS_00000172"
1	CuffClean	exon	12820401	12820529	1	+	.	transcript_id "TCONS_00000172"
1	CuffClean	exon	12820795	12820851	1	+	.	transcript_id "TCONS_00000172"
1	CuffClean	exon	12821970	12822099	1	+	.	transcript_id "TCONS_00000172"
1	CuffClean	exon	12836113	12836329	1	+	.	transcript_id "TCONS_00000172"
1	CuffClean	exon	12838359	12838611	1	+	.	transcript_id "TCONS_00000172"
1	CuffClean	exon	12839829	12839925	1	+	.	transcript_id "TCONS_00000172"
1	CuffClean	exon	12840403	12840497	1	+	.	transcript_id "TCONS_00000172"
1	CuffClean	exon	12841443	12841508	1	+	.	transcript_id "TCONS_00000172"
1	CuffClean	exon	12842649	12842824	1	+	.	transcript_id "TCONS_00000172"
1	CuffClean	exon	12848095	12848237	1	+	.	transcript_id "TCONS_00000172"
1	CuffClean	exon	12848331	12848454	1	+	.	transcript_id "TCONS_00000172"
1	CuffClean	exon	12850760	12850793	1	+	.	transcript_id "TCONS_00000172"
1	CuffClean	exon	12858812	12861183	1	+	.	transcript_id "TCONS_00000172"
1	CuffClean	transcript	12797234	12816066	1	-	.	transcript_id "TCONS_00004175"
1	CuffClean	exon	12797234	12798115	1	-	.	transcript_id "TCONS_00004175"
1	CuffClean	exon	12805911	12806041	1	-	.	transcript_id "TCONS_00004175"
1	CuffClean	exon	12815994	12816066	1	-	.	transcript_id "TCONS_00004175"
1	CuffClean	transcript	12805119	12861183	1	+	.	transcript_id "TCONS_00000175"
1	CuffClean	exon	12805119	12805331	1	+	.	transcript_id "TCONS_00000175"
1	CuffClean	exon	12817338	12817488	1	+	.	transcript_id "TCONS_00000175"
1	CuffClean	exon	12818378	12818553	1	+	.	transcript_id "TCONS_00000175"
1	CuffClean	exon	12820401	12820529	1	+	.	transcript_id "TCONS_00000175"
1	CuffClean	exon	12820795	12820851	1	+	.	transcript_id "TCONS_00000175"
1	CuffClean	exon	12821970	12822099	1	+	.	transcript_id "TCONS_00000175"
1	CuffClean	exon	12836113	12836329	1	+	.	transcript_id "TCONS_00000175"
1	CuffClean	exon	12838359	12838611	1	+	.	transcript_id "TCONS_00000175"
1	CuffClean	exon	12839829	12839925	1	+	.	transcript_id "TCONS_00000175"
1	CuffClean	exon	12840403	12840497	1	+	.	transcript_id "TCONS_00000175"
1	CuffClean	exon	12841443	12841508	1	+	.	transcript_id "TCONS_00000175"
1	CuffClean	exon	12842649	12842824	1	+	.	transcript_id "TCONS_00000175"
1	CuffClean	exon	12848095	12848237	1	+	.	transcript_id "TCONS_00000175"
1	CuffClean	exon	12848331	12848454	1	+	.	transcript_id "TCONS_00000175"
1	CuffClean	exon	12850760	12850793	1	+	.	transcript_id "TCONS_00000175"
1	CuffClean	exon	12858812	12861183	1	+	.	transcript_id "TCONS_00000175"
1	CuffClean	transcript	12866417	12876797	1	-	.	transcript_id "TCONS_00004176"
1	CuffClean	exon	12866417	12867156	1	-	.	transcript_id "TCONS_00004176"
1	CuffClean	exon	12867702	12872328	1	-	.	transcript_id "TCONS_00004176"
1	CuffClean	exon	12876310	12876374	1	-	.	transcript_id "TCONS_00004176"
1	CuffClean	exon	12876686	12876797	1	-	.	transcript_id "TCONS_00004176"
1	CuffClean	transcript	12866417	12921452	1	-	.	transcript_id "TCONS_00004178"
1	CuffClean	exon	12866417	12872328	1	-	.	transcript_id "TCONS_00004178"
1	CuffClean	exon	12876310	12876374	1	-	.	transcript_id "TCONS_00004178"
1	CuffClean	exon	12879138	12879379	1	-	.	transcript_id "TCONS_00004178"
1	CuffClean	exon	12881293	12881452	1	-	.	transcript_id "TCONS_00004178"
1	CuffClean	exon	12894427	12894625	1	-	.	transcript_id "TCONS_00004178"
1	CuffClean	exon	12921038	12921452	1	-	.	transcript_id "TCONS_00004178"
1	CuffClean	transcript	12866417	12921452	1	-	.	transcript_id "TCONS_00004177"
1	CuffClean	exon	12866417	12867156	1	-	.	transcript_id "TCONS_00004177"
1	CuffClean	exon	12867702	12872328	1	-	.	transcript_id "TCONS_00004177"
1	CuffClean	exon	12876310	12876374	1	-	.	transcript_id "TCONS_00004177"
1	CuffClean	exon	12879138	12879379	1	-	.	transcript_id "TCONS_00004177"
1	CuffClean	exon	12881293	12881452	1	-	.	transcript_id "TCONS_00004177"
1	CuffClean	exon	12894427	12894625	1	-	.	transcript_id "TCONS_00004177"
1	CuffClean	exon	12921038	12921452	1	-	.	transcript_id "TCONS_00004177"
1	CuffClean	transcript	12866417	12928120	1	-	.	transcript_id "TCONS_00004179"
1	CuffClean	exon	12866417	12872328	1	-	.	transcript_id "TCONS_00004179"
1	CuffClean	exon	12876310	12876374	1	-	.	transcript_id "TCONS_00004179"
1	CuffClean	exon	12879138	12879379	1	-	.	transcript_id "TCONS_00004179"
1	CuffClean	exon	12881293	12881452	1	-	.	transcript_id "TCONS_00004179"
1	CuffClean	exon	12894427	12894625	1	-	.	transcript_id "TCONS_00004179"
1	CuffClean	exon	12921038	12921202	1	-	.	transcript_id "TCONS_00004179"
1	CuffClean	exon	12924871	12928120	1	-	.	transcript_id "TCONS_00004179"
1	CuffClean	transcript	13012465	13013142	1	-	.	transcript_id "TCONS_00004181"
1	CuffClean	exon	13012465	13013142	1	-	.	transcript_id "TCONS_00004181"
1	CuffClean	transcript	13031670	13034975	1	-	.	transcript_id "TCONS_00004183"
1	CuffClean	exon	13031670	13034975	1	-	.	transcript_id "TCONS_00004183"
1	CuffClean	transcript	13040757	13041128	1	-	.	transcript_id "TCONS_00004184"
1	CuffClean	exon	13040757	13041128	1	-	.	transcript_id "TCONS_00004184"
1	CuffClean	transcript	13048955	13050883	1	+	.	transcript_id "TCONS_00000176"
1	CuffClean	exon	13048955	13050883	1	+	.	transcript_id "TCONS_00000176"
1	CuffClean	transcript	13078455	13094481	1	+	.	transcript_id "TCONS_00000178"
1	CuffClean	exon	13078455	13078520	1	+	.	transcript_id "TCONS_00000178"
1	CuffClean	exon	13078606	13078662	1	+	.	transcript_id "TCONS_00000178"
1	CuffClean	exon	13094133	13094481	1	+	.	transcript_id "TCONS_00000178"
1	CuffClean	transcript	13090436	13106089	1	-	.	transcript_id "TCONS_00004185"
1	CuffClean	exon	13090436	13090816	1	-	.	transcript_id "TCONS_00004185"
1	CuffClean	exon	13104326	13104416	1	-	.	transcript_id "TCONS_00004185"
1	CuffClean	exon	13105866	13106089	1	-	.	transcript_id "TCONS_00004185"
1	CuffClean	transcript	13090436	13106091	1	-	.	transcript_id "TCONS_00004186"
1	CuffClean	exon	13090436	13090816	1	-	.	transcript_id "TCONS_00004186"
1	CuffClean	exon	13104326	13104416	1	-	.	transcript_id "TCONS_00004186"
1	CuffClean	exon	13105757	13106091	1	-	.	transcript_id "TCONS_00004186"
1	CuffClean	transcript	13091003	13106091	1	-	.	transcript_id "TCONS_00004187"
1	CuffClean	exon	13091003	13091258	1	-	.	transcript_id "TCONS_00004187"
1	CuffClean	exon	13104326	13104416	1	-	.	transcript_id "TCONS_00004187"
1	CuffClean	exon	13105757	13106091	1	-	.	transcript_id "TCONS_00004187"
1	CuffClean	transcript	13139105	13310838	1	-	.	transcript_id "TCONS_00004188"
1	CuffClean	exon	13139105	13142772	1	-	.	transcript_id "TCONS_00004188"
1	CuffClean	exon	13146875	13146964	1	-	.	transcript_id "TCONS_00004188"
1	CuffClean	exon	13148317	13148515	1	-	.	transcript_id "TCONS_00004188"
1	CuffClean	exon	13148931	13149108	1	-	.	transcript_id "TCONS_00004188"
1	CuffClean	exon	13150690	13150918	1	-	.	transcript_id "TCONS_00004188"
1	CuffClean	exon	13152379	13152456	1	-	.	transcript_id "TCONS_00004188"
1	CuffClean	exon	13152797	13153075	1	-	.	transcript_id "TCONS_00004188"
1	CuffClean	exon	13156370	13156535	1	-	.	transcript_id "TCONS_00004188"
1	CuffClean	exon	13160161	13160290	1	-	.	transcript_id "TCONS_00004188"
1	CuffClean	exon	13162073	13162288	1	-	.	transcript_id "TCONS_00004188"
1	CuffClean	exon	13164896	13165102	1	-	.	transcript_id "TCONS_00004188"
1	CuffClean	exon	13166896	13167106	1	-	.	transcript_id "TCONS_00004188"
1	CuffClean	exon	13174079	13175348	1	-	.	transcript_id "TCONS_00004188"
1	CuffClean	exon	13177074	13177221	1	-	.	transcript_id "TCONS_00004188"
1	CuffClean	exon	13180481	13180624	1	-	.	transcript_id "TCONS_00004188"
1	CuffClean	exon	13181216	13181317	1	-	.	transcript_id "TCONS_00004188"
1	CuffClean	exon	13184175	13184363	1	-	.	transcript_id "TCONS_00004188"
1	CuffClean	exon	13186733	13186910	1	-	.	transcript_id "TCONS_00004188"
1	CuffClean	exon	13190087	13190190	1	-	.	transcript_id "TCONS_00004188"
1	CuffClean	exon	13221307	13221479	1	-	.	transcript_id "TCONS_00004188"
1	CuffClean	exon	13224609	13224713	1	-	.	transcript_id "TCONS_00004188"
1	CuffClean	exon	13285969	13286025	1	-	.	transcript_id "TCONS_00004188"
1	CuffClean	exon	13310745	13310838	1	-	.	transcript_id "TCONS_00004188"
1	CuffClean	transcript	13139105	13366589	1	-	.	transcript_id "TCONS_00004189"
1	CuffClean	exon	13139105	13142772	1	-	.	transcript_id "TCONS_00004189"
1	CuffClean	exon	13146875	13146964	1	-	.	transcript_id "TCONS_00004189"
1	CuffClean	exon	13148317	13148515	1	-	.	transcript_id "TCONS_00004189"
1	CuffClean	exon	13148931	13149108	1	-	.	transcript_id "TCONS_00004189"
1	CuffClean	exon	13150690	13150918	1	-	.	transcript_id "TCONS_00004189"
1	CuffClean	exon	13152379	13152456	1	-	.	transcript_id "TCONS_00004189"
1	CuffClean	exon	13152797	13153075	1	-	.	transcript_id "TCONS_00004189"
1	CuffClean	exon	13156370	13156535	1	-	.	transcript_id "TCONS_00004189"
1	CuffClean	exon	13160161	13160290	1	-	.	transcript_id "TCONS_00004189"
1	CuffClean	exon	13162073	13162288	1	-	.	transcript_id "TCONS_00004189"
1	CuffClean	exon	13164896	13165102	1	-	.	transcript_id "TCONS_00004189"
1	CuffClean	exon	13166896	13167106	1	-	.	transcript_id "TCONS_00004189"
1	CuffClean	exon	13174079	13175348	1	-	.	transcript_id "TCONS_00004189"
1	CuffClean	exon	13177074	13177221	1	-	.	transcript_id "TCONS_00004189"
1	CuffClean	exon	13180481	13180624	1	-	.	transcript_id "TCONS_00004189"
1	CuffClean	exon	13181216	13181317	1	-	.	transcript_id "TCONS_00004189"
1	CuffClean	exon	13184175	13184363	1	-	.	transcript_id "TCONS_00004189"
1	CuffClean	exon	13186733	13186910	1	-	.	transcript_id "TCONS_00004189"
1	CuffClean	exon	13190087	13190190	1	-	.	transcript_id "TCONS_00004189"
1	CuffClean	exon	13221307	13221479	1	-	.	transcript_id "TCONS_00004189"
1	CuffClean	exon	13224609	13224713	1	-	.	transcript_id "TCONS_00004189"
1	CuffClean	exon	13285969	13286025	1	-	.	transcript_id "TCONS_00004189"
1	CuffClean	exon	13366499	13366589	1	-	.	transcript_id "TCONS_00004189"
1	CuffClean	transcript	13139105	13373630	1	-	.	transcript_id "TCONS_00004190"
1	CuffClean	exon	13139105	13142772	1	-	.	transcript_id "TCONS_00004190"
1	CuffClean	exon	13146875	13146964	1	-	.	transcript_id "TCONS_00004190"
1	CuffClean	exon	13148317	13148515	1	-	.	transcript_id "TCONS_00004190"
1	CuffClean	exon	13148931	13149108	1	-	.	transcript_id "TCONS_00004190"
1	CuffClean	exon	13150690	13150918	1	-	.	transcript_id "TCONS_00004190"
1	CuffClean	exon	13152379	13152456	1	-	.	transcript_id "TCONS_00004190"
1	CuffClean	exon	13152797	13153075	1	-	.	transcript_id "TCONS_00004190"
1	CuffClean	exon	13156370	13156535	1	-	.	transcript_id "TCONS_00004190"
1	CuffClean	exon	13160161	13160290	1	-	.	transcript_id "TCONS_00004190"
1	CuffClean	exon	13162073	13162288	1	-	.	transcript_id "TCONS_00004190"
1	CuffClean	exon	13164896	13165102	1	-	.	transcript_id "TCONS_00004190"
1	CuffClean	exon	13166896	13167106	1	-	.	transcript_id "TCONS_00004190"
1	CuffClean	exon	13174079	13175348	1	-	.	transcript_id "TCONS_00004190"
1	CuffClean	exon	13177074	13177221	1	-	.	transcript_id "TCONS_00004190"
1	CuffClean	exon	13180481	13180624	1	-	.	transcript_id "TCONS_00004190"
1	CuffClean	exon	13181216	13181317	1	-	.	transcript_id "TCONS_00004190"
1	CuffClean	exon	13184175	13184363	1	-	.	transcript_id "TCONS_00004190"
1	CuffClean	exon	13186733	13186910	1	-	.	transcript_id "TCONS_00004190"
1	CuffClean	exon	13190087	13190190	1	-	.	transcript_id "TCONS_00004190"
1	CuffClean	exon	13221307	13221479	1	-	.	transcript_id "TCONS_00004190"
1	CuffClean	exon	13224609	13224713	1	-	.	transcript_id "TCONS_00004190"
1	CuffClean	exon	13285969	13286025	1	-	.	transcript_id "TCONS_00004190"
1	CuffClean	exon	13373591	13373630	1	-	.	transcript_id "TCONS_00004190"
1	CuffClean	transcript	13139105	13374083	1	-	.	transcript_id "TCONS_00004191"
1	CuffClean	exon	13139105	13142772	1	-	.	transcript_id "TCONS_00004191"
1	CuffClean	exon	13146875	13146964	1	-	.	transcript_id "TCONS_00004191"
1	CuffClean	exon	13148317	13148515	1	-	.	transcript_id "TCONS_00004191"
1	CuffClean	exon	13148931	13149108	1	-	.	transcript_id "TCONS_00004191"
1	CuffClean	exon	13150690	13150918	1	-	.	transcript_id "TCONS_00004191"
1	CuffClean	exon	13152379	13152456	1	-	.	transcript_id "TCONS_00004191"
1	CuffClean	exon	13152797	13153075	1	-	.	transcript_id "TCONS_00004191"
1	CuffClean	exon	13156370	13156535	1	-	.	transcript_id "TCONS_00004191"
1	CuffClean	exon	13160161	13160290	1	-	.	transcript_id "TCONS_00004191"
1	CuffClean	exon	13162073	13162288	1	-	.	transcript_id "TCONS_00004191"
1	CuffClean	exon	13166896	13167106	1	-	.	transcript_id "TCONS_00004191"
1	CuffClean	exon	13174079	13175348	1	-	.	transcript_id "TCONS_00004191"
1	CuffClean	exon	13177074	13177221	1	-	.	transcript_id "TCONS_00004191"
1	CuffClean	exon	13180481	13180624	1	-	.	transcript_id "TCONS_00004191"
1	CuffClean	exon	13181216	13181317	1	-	.	transcript_id "TCONS_00004191"
1	CuffClean	exon	13184175	13184363	1	-	.	transcript_id "TCONS_00004191"
1	CuffClean	exon	13186733	13186910	1	-	.	transcript_id "TCONS_00004191"
1	CuffClean	exon	13190087	13190190	1	-	.	transcript_id "TCONS_00004191"
1	CuffClean	exon	13221307	13221479	1	-	.	transcript_id "TCONS_00004191"
1	CuffClean	exon	13224609	13224713	1	-	.	transcript_id "TCONS_00004191"
1	CuffClean	exon	13285969	13286025	1	-	.	transcript_id "TCONS_00004191"
1	CuffClean	exon	13373938	13374083	1	-	.	transcript_id "TCONS_00004191"
1	CuffClean	transcript	13139105	13374277	1	-	.	transcript_id "TCONS_00004192"
1	CuffClean	exon	13139105	13142772	1	-	.	transcript_id "TCONS_00004192"
1	CuffClean	exon	13146875	13146964	1	-	.	transcript_id "TCONS_00004192"
1	CuffClean	exon	13148317	13148515	1	-	.	transcript_id "TCONS_00004192"
1	CuffClean	exon	13148931	13149108	1	-	.	transcript_id "TCONS_00004192"
1	CuffClean	exon	13150690	13150918	1	-	.	transcript_id "TCONS_00004192"
1	CuffClean	exon	13152379	13152456	1	-	.	transcript_id "TCONS_00004192"
1	CuffClean	exon	13152797	13153075	1	-	.	transcript_id "TCONS_00004192"
1	CuffClean	exon	13156370	13156535	1	-	.	transcript_id "TCONS_00004192"
1	CuffClean	exon	13160161	13160290	1	-	.	transcript_id "TCONS_00004192"
1	CuffClean	exon	13162073	13162288	1	-	.	transcript_id "TCONS_00004192"
1	CuffClean	exon	13164896	13165102	1	-	.	transcript_id "TCONS_00004192"
1	CuffClean	exon	13166896	13167106	1	-	.	transcript_id "TCONS_00004192"
1	CuffClean	exon	13174079	13175348	1	-	.	transcript_id "TCONS_00004192"
1	CuffClean	exon	13177074	13177221	1	-	.	transcript_id "TCONS_00004192"
1	CuffClean	exon	13180481	13180624	1	-	.	transcript_id "TCONS_00004192"
1	CuffClean	exon	13181216	13181317	1	-	.	transcript_id "TCONS_00004192"
1	CuffClean	exon	13184175	13184363	1	-	.	transcript_id "TCONS_00004192"
1	CuffClean	exon	13186733	13186910	1	-	.	transcript_id "TCONS_00004192"
1	CuffClean	exon	13190087	13190190	1	-	.	transcript_id "TCONS_00004192"
[truncated: 696,533 more rows]
